# Supplementary material for: 1-Benzyl­idene­amino-3-(4-methyl­phen­yl)thio­urea
Source: Acta Crystallogr Sect E Struct Rep Online. 2011 Jan 22;67(Pt 2):o449. doi: 10.1107/S160053681100198X (PMC3051669; doi:10.1107/S160053681100198X)
Supplement: Supplementary file 2 [file e-67-0o449-Isup2.hkl]

# 
# h,k,l, Fc-squared, Fo-squared, sigma(Fo-squared) and status flag 
# 
data_I
_shelx_title ' 20101253 in P21/c' 
_shelx_refln_list_code          4 
_shelx_F_calc_maximum      154.42 
_exptl_crystal_F_000       568.00 
_reflns_d_resolution_high  0.8370 
 
loop_ 
 _symmetry_equiv_pos_as_xyz 
 'x, y, z' 
 '-x, y+1/2, -z+1/2' 
 '-x, -y, -z' 
 'x, -y-1/2, z-1/2' 
 
_cell_length_a    10.2359 
_cell_length_b    16.0648 
_cell_length_c     9.9703 
_cell_angle_alpha  90.000 
_cell_angle_beta  117.154 
_cell_angle_gamma  90.000 
 
_shelx_F_squared_multiplier     1.000 
 
loop_ 
 _refln_index_h 
 _refln_index_k 
 _refln_index_l 
 _refln_F_squared_calc 
 _refln_F_squared_meas 
 _refln_F_squared_sigma 
 _refln_observed_status 
   1   0   0     1779.35     1674.34     14.44 o 
   2   0   0       57.05       45.16      2.76 o 
   3   0   0     8281.45     7871.19     46.71 o 
   4   0   0     2512.54     2547.88     30.38 o 
   5   0   0      584.12      637.56     13.23 o 
   6   0   0      110.99      115.01      6.47 o 
   7   0   0       62.31       51.11      5.92 o 
   8   0   0       61.14       49.83      1.92 o 
   9   0   0        0.35        0.50      0.55 o 
  10   0   0        3.72        4.65      0.81 o 
   1   1   0     1171.95     1096.12      6.42 o 
   2   1   0     3933.37     3620.38     27.72 o 
   3   1   0      160.29      184.54      2.93 o 
   4   1   0        0.25        0.31      0.87 o 
   5   1   0      954.54     1018.60     11.85 o 
   6   1   0      165.96      148.71      5.72 o 
   7   1   0        8.78        8.70      1.75 o 
   8   1   0        5.28        4.68      0.48 o 
   9   1   0       10.51        8.58      0.65 o 
  10   1   0        1.36        1.09      0.47 o 
   0   2   0       69.48       68.17      2.07 o 
   1   2   0     9086.56     7811.13     45.89 o 
   2   2   0     4522.75     4337.96     13.52 o 
   3   2   0     3495.23     3458.46     11.13 o 
   4   2   0      697.23      689.83      7.09 o 
   5   2   0       32.93       39.01      2.44 o 
   6   2   0       18.82       18.70      2.27 o 
   7   2   0      165.77      173.02      7.41 o 
   8   2   0       10.93       10.24      0.64 o 
   9   2   0        1.22        1.28      0.46 o 
  10   2   0        9.66        9.28      0.58 o 
   1   3   0      186.41      195.79      2.92 o 
   2   3   0     1931.23     2084.40     11.95 o 
   3   3   0       58.57       57.83      1.72 o 
   4   3   0       87.44       89.03      2.38 o 
   5   3   0      116.52      105.24      3.96 o 
   6   3   0      387.45      383.96     10.19 o 
   7   3   0       19.50       17.08      2.46 o 
   8   3   0      149.49      148.50      4.45 o 
   9   3   0        8.60        9.01      0.64 o 
  10   3   0        9.02        7.85      0.55 o 
   0   4   0     4282.18     4220.68     19.48 o 
   1   4   0      340.05      360.38      3.68 o 
   2   4   0      133.04      132.68      2.01 o 
   3   4   0      305.56      284.30      3.72 o 
   4   4   0       60.89       63.52      2.09 o 
   5   4   0       47.71       40.55      2.32 o 
   6   4   0       63.20       68.47      4.47 o 
   7   4   0      128.23      127.14      2.74 o 
   8   4   0       48.04       52.34      1.45 o 
   9   4   0        9.97        9.42      0.66 o 
  10   4   0       11.74       10.32      0.58 o 
   1   5   0      921.17      905.81      5.18 o 
   2   5   0      439.00      486.57      4.18 o 
   3   5   0       65.72       63.47      1.83 o 
   4   5   0      168.63      211.12      4.16 o 
   5   5   0      429.55      464.69      7.75 o 
   6   5   0      101.02      112.05      5.07 o 
   7   5   0      110.55      104.58      3.37 o 
   8   5   0       19.65       22.77      1.01 o 
   9   5   0        3.70        2.66      0.65 o 
  10   5   0        0.01       -0.36      0.36 o 
   0   6   0      158.65      184.00      3.40 o 
   1   6   0       23.64       26.62      1.25 o 
   2   6   0      927.68      996.71      6.16 o 
   3   6   0       38.33       23.45      1.23 o 
   4   6   0       52.59       67.44      2.18 o 
   5   6   0        0.70        1.30      1.18 o 
   6   6   0       12.22       11.55      2.23 o 
   7   6   0        4.30        5.32      0.65 o 
   8   6   0        0.05        0.26      0.44 o 
   9   6   0       63.51       66.29      1.50 o 
  10   6   0        2.70        1.65      0.40 o 
   1   7   0     1088.39     1040.71      8.47 o 
   2   7   0     2322.59     2389.99     14.03 o 
   3   7   0       83.28      108.78      2.70 o 
   4   7   0      100.96      125.66      3.25 o 
   5   7   0      118.46      124.74      4.14 o 
   6   7   0        5.50        2.82      1.62 o 
   7   7   0       39.19       37.95      1.36 o 
   8   7   0       39.69       43.93      1.31 o 
   9   7   0        0.56        0.36      0.38 o 
  10   7   0        0.10       -0.09      0.26 o 
   0   8   0       30.89       24.36      1.95 o 
   1   8   0      124.10      121.25      3.04 o 
   2   8   0      322.95      355.05      4.80 o 
   3   8   0       98.83       98.29      2.86 o 
   4   8   0      305.65      277.71      5.34 o 
   5   8   0      215.24      223.76      6.15 o 
   6   8   0       44.06       37.50      1.47 o 
   7   8   0      373.00      369.98      4.41 o 
   8   8   0       66.26       71.82      1.60 o 
   9   8   0        0.29       -0.23      0.36 o 
   1   9   0       65.27       81.68      2.61 o 
   2   9   0       94.05      115.35      3.36 o 
   3   9   0       83.54       77.11      2.93 o 
   4   9   0      444.08      443.10      7.17 o 
   5   9   0      164.61      154.78      5.70 o 
   6   9   0       48.78       47.58      1.60 o 
   7   9   0      251.11      243.61      3.59 o 
   8   9   0        4.87        3.98      0.85 o 
   9   9   0       10.88       12.65      1.00 o 
   0  10   0     1132.11     1248.83     13.32 o 
   1  10   0      571.53      580.40      7.18 o 
   2  10   0       79.18       80.51      3.45 o 
   3  10   0      179.62      174.37      4.83 o 
   4  10   0      783.02      817.33     10.07 o 
   5  10   0       34.03       31.24      1.09 o 
   6  10   0       46.29       43.40      1.16 o 
   7  10   0       81.40       81.43      2.10 o 
   8  10   0       29.72       30.19      1.54 o 
   9  10   0        0.61        0.42      0.48 o 
   1  11   0      899.35      963.95     11.17 o 
   2  11   0      408.17      425.87      8.14 o 
   3  11   0      176.23      182.12      5.14 o 
   4  11   0       12.28       10.89      0.78 o 
   5  11   0       26.31       26.68      0.94 o 
   6  11   0      166.81      161.91      4.21 o 
   7  11   0        5.75        6.75      0.84 o 
   8  11   0       13.32       15.63      0.80 o 
   0  12   0      277.55      291.72      8.87 o 
   1  12   0        6.88        9.66      1.50 o 
   2  12   0       48.98       50.61      3.18 o 
   3  12   0      347.43      317.67      7.22 o 
   4  12   0        0.25        0.20      0.42 o 
   5  12   0       90.30       84.84      1.66 o 
   6  12   0       28.89       27.05      1.09 o 
   7  12   0        4.24        5.24      0.61 o 
   8  12   0        5.26        5.14      0.51 o 
   1  13   0       13.59       14.76      0.89 o 
   2  13   0      272.37      252.61      6.83 o 
   3  13   0        2.39        3.48      0.58 o 
   4  13   0       71.20       67.33      1.69 o 
   5  13   0       63.69       59.41      1.40 o 
   6  13   0        1.39        1.55      0.48 o 
   7  13   0        0.64        0.28      0.43 o 
   8  13   0        0.24        0.11      0.31 o 
   0  14   0       13.12       11.09      1.10 o 
   1  14   0       17.00       13.54      0.81 o 
   2  14   0       45.87       47.13      1.53 o 
   3  14   0       20.25       18.20      0.85 o 
   4  14   0       22.14       20.80      1.15 o 
   5  14   0       28.35       29.07      1.08 o 
   6  14   0        0.03        0.01      0.40 o 
   7  14   0       11.34       13.68      0.85 o 
   1  15   0        0.19       -0.05      0.45 o 
   2  15   0       12.90       14.23      0.89 o 
   3  15   0        3.44        4.85      0.69 o 
   4  15   0        8.30        9.77      0.82 o 
   5  15   0        1.01        0.67      0.34 o 
   6  15   0       35.46       40.11      1.19 o 
   0  16   0        0.09        0.41      0.49 o 
   1  16   0        1.57        1.57      0.41 o 
   2  16   0        0.01       -0.19      0.39 o 
   3  16   0        4.80        4.09      0.56 o 
   4  16   0        8.25        7.76      0.61 o 
   5  16   0       15.45       15.44      0.70 o 
   6  16   0       13.00       16.37      0.88 o 
   1  17   0        0.58        0.39      0.38 o 
   2  17   0        3.62        2.92      0.59 o 
   3  17   0        7.85        8.46      0.62 o 
   4  17   0        1.85        1.26      0.42 o 
   5  17   0        5.05        3.95      0.39 o 
   0  18   0       24.43       29.53      1.13 o 
   1  18   0       16.60       19.79      0.74 o 
   2  18   0        0.27        0.08      0.40 o 
   3  18   0        6.80        6.78      0.58 o 
   1  19   0        1.34        1.96      0.39 o 
 -11   1   1        3.44        4.78      0.48 o 
 -10   1   1       26.05       27.22      0.92 o 
  -9   1   1       10.13        8.92      0.64 o 
  -8   1   1       96.02       85.65      1.86 o 
  -7   1   1      103.29      116.66      4.93 o 
  -6   1   1      265.01      277.59      7.56 o 
  -5   1   1      133.37      142.05      4.19 o 
  -4   1   1      223.91      213.20      3.99 o 
  -3   1   1      500.62      517.07      4.33 o 
  -2   1   1       25.49       24.82      1.04 o 
  -1   1   1      259.77      266.14      3.29 o 
   0   1   1       18.85       17.31      0.80 o 
   1   1   1     2025.74     1835.24     21.85 o 
   2   1   1      421.43      403.31      4.07 o 
   3   1   1     2195.41     2177.30     11.14 o 
   4   1   1      152.55      120.08      3.90 o 
   5   1   1      194.98      207.74      6.37 o 
   6   1   1      414.54      459.51     10.40 o 
   7   1   1       24.72       20.90      0.84 o 
   8   1   1        0.86        0.87      0.38 o 
   9   1   1        0.02        0.22      0.45 o 
  10   1   1        2.04        1.68      0.41 o 
 -11   2   1        2.90        2.37      0.41 o 
 -10   2   1       80.06       83.87      1.50 o 
  -9   2   1       16.94       17.24      0.81 o 
  -8   2   1       11.84       10.44      0.71 o 
  -7   2   1       93.25       93.07      4.41 o 
  -6   2   1      361.58      384.63      7.38 o 
  -5   2   1      239.92      238.99      5.02 o 
  -4   2   1       26.32       33.45      1.43 o 
  -3   2   1     8533.20     8407.25     44.50 o 
  -2   2   1    23846.95    19133.98    340.03 o 
  -1   2   1      185.77      171.11      2.11 o 
   0   2   1     5128.27     4620.88     36.84 o 
   1   2   1    12119.09    10455.57     69.62 o 
   2   2   1       83.12       75.80      1.89 o 
   3   2   1     1454.23     1569.81     11.74 o 
   4   2   1       20.95       16.75      2.00 o 
   5   2   1      192.19      194.12      6.84 o 
   6   2   1       63.51       64.57      4.47 o 
   7   2   1       25.46       23.74      0.96 o 
   8   2   1        1.95        0.85      0.43 o 
   9   2   1        6.48        6.26      0.57 o 
  10   2   1        2.98        4.13      0.46 o 
 -11   3   1        3.25        2.43      0.45 o 
 -10   3   1        9.92       11.18      0.65 o 
  -9   3   1       22.81       22.22      0.98 o 
  -8   3   1       17.74       18.78      1.01 o 
  -7   3   1      123.10      141.61      5.98 o 
  -6   3   1       63.05       68.48      3.51 o 
  -5   3   1      336.40      396.40      6.25 o 
  -4   3   1      812.28      839.11      7.44 o 
  -3   3   1     8508.33     8006.74     27.18 o 
  -2   3   1     8272.68     7977.59     26.51 o 
  -1   3   1      597.53      580.29      6.56 o 
   0   3   1      942.96      949.98      6.84 o 
   1   3   1      356.26      355.78      7.01 o 
   2   3   1     1413.35     1422.96      9.62 o 
   3   3   1       12.20       14.21      1.04 o 
   4   3   1      449.31      429.28      8.06 o 
   5   3   1      112.12      122.85      4.88 o 
   6   3   1       24.23       22.82      3.26 o 
   7   3   1       19.82       19.49      0.91 o 
   8   3   1       62.52       60.40      1.55 o 
   9   3   1        0.66       -0.21      0.43 o 
  10   3   1        8.25        8.63      0.55 o 
 -11   4   1       23.05       20.46      0.78 o 
 -10   4   1       31.12       36.86      1.01 o 
  -9   4   1        1.26        1.40      0.47 o 
  -8   4   1       19.78       17.96      1.26 o 
  -7   4   1       11.54       13.16      2.07 o 
  -6   4   1      440.04      452.04      8.10 o 
  -5   4   1      877.27      899.45     11.10 o 
  -4   4   1     1155.66     1219.67      9.87 o 
  -3   4   1     1483.61     1620.66      7.21 o 
  -2   4   1     8847.72     8302.17     28.40 o 
  -1   4   1     1007.25     1045.97      9.38 o 
   0   4   1        2.68        3.84      0.59 o 
   1   4   1      635.86      662.42      6.26 o 
   2   4   1        0.94        1.82      0.51 o 
   3   4   1      206.53      221.90      3.93 o 
   4   4   1        1.60        3.15      0.90 o 
   5   4   1      173.33      171.38      6.56 o 
   6   4   1        5.36        4.78      1.73 o 
   7   4   1       21.73       22.29      1.13 o 
   8   4   1        1.13        1.18      0.48 o 
   9   4   1        6.04        4.75      0.51 o 
  10   4   1       14.03       13.75      0.89 o 
 -10   5   1       35.17       36.01      0.97 o 
  -9   5   1      206.38      210.58      3.40 o 
  -8   5   1      121.17      114.24      4.83 o 
  -7   5   1       86.81       89.25      4.79 o 
  -6   5   1      302.27      319.67      6.90 o 
  -5   5   1      218.61      209.83      4.75 o 
  -4   5   1        2.00        1.46      0.70 o 
  -3   5   1     1247.84     1223.40      7.23 o 
  -2   5   1       60.48       71.73      1.61 o 
  -1   5   1     1451.56     1475.29     11.12 o 
   0   5   1     1879.89     1922.91     11.77 o 
   1   5   1      681.60      653.82      6.68 o 
   2   5   1        6.03        6.93      0.63 o 
   3   5   1      466.75      467.69      5.41 o 
   4   5   1      923.52      958.97     10.66 o 
   5   5   1        4.87        2.25      1.30 o 
   6   5   1       21.24       20.00      3.08 o 
   7   5   1       13.26       10.88      0.74 o 
   8   5   1        5.38        4.68      0.54 o 
   9   5   1       22.90       22.44      0.83 o 
 -10   6   1       11.29       14.21      0.65 o 
  -9   6   1       75.11       72.79      1.62 o 
  -8   6   1        6.19        6.63      0.67 o 
  -7   6   1      273.26      259.16     11.63 o 
  -6   6   1      240.07      243.88      5.76 o 
  -5   6   1        2.02        0.77      0.82 o 
  -4   6   1      366.72      452.81      5.62 o 
  -3   6   1      344.68      396.73      4.17 o 
  -2   6   1     1384.67     1381.97      9.99 o 
  -1   6   1       22.98       26.26      1.12 o 
   0   6   1      167.41      182.81      2.43 o 
   1   6   1       21.55       23.23      1.12 o 
   2   6   1       22.78       16.43      1.05 o 
   3   6   1      504.39      506.77      6.37 o 
   4   6   1        6.34        9.95      1.33 o 
   5   6   1      563.70      588.33     11.29 o 
   6   6   1       25.54       24.86      1.38 o 
   7   6   1        1.12        1.16      0.61 o 
   8   6   1        0.27        0.01      0.37 o 
   9   6   1        7.00        8.49      0.56 o 
 -10   7   1       53.46       54.56      1.95 o 
  -9   7   1       41.15       40.91      1.46 o 
  -8   7   1       18.26       17.41      1.16 o 
  -7   7   1       84.55       83.22      4.10 o 
  -6   7   1      274.82      281.18      6.76 o 
  -5   7   1       93.01       90.03      3.94 o 
  -4   7   1       48.72       43.09      2.14 o 
  -3   7   1      648.52      785.91      6.98 o 
  -2   7   1     1730.74     1909.37     14.12 o 
  -1   7   1      483.54      496.25      4.68 o 
   0   7   1        9.15        8.37      0.69 o 
   1   7   1       82.98      103.03      2.93 o 
   2   7   1        0.13        0.93      0.63 o 
   3   7   1      269.22      301.83      5.22 o 
   4   7   1      482.11      519.70      8.59 o 
   5   7   1       35.85       33.87      3.40 o 
   6   7   1       25.61       26.57      1.55 o 
   7   7   1        0.29        0.18      0.47 o 
   8   7   1        9.15        9.08      0.62 o 
   9   7   1        6.05        4.81      0.58 o 
 -10   8   1        1.90        1.75      0.51 o 
  -9   8   1       41.05       47.73      1.52 o 
  -8   8   1        1.79        0.80      0.66 o 
  -7   8   1        1.07        1.64      0.45 o 
  -6   8   1      234.86      256.72      7.17 o 
  -5   8   1      704.26      727.76      9.91 o 
  -4   8   1      106.61      111.97      3.56 o 
  -3   8   1      269.32      301.47      5.25 o 
  -2   8   1      724.64      785.10      8.00 o 
  -1   8   1     1043.22     1199.26      8.40 o 
   0   8   1        0.29        0.72      0.66 o 
   1   8   1      206.86      193.51      4.31 o 
   2   8   1      706.71      746.91      7.39 o 
   3   8   1       10.85       10.25      1.16 o 
   4   8   1        0.15       -0.12      1.15 o 
   5   8   1      150.89      138.65      5.87 o 
   6   8   1      155.70      148.12      2.32 o 
   7   8   1       16.77       17.62      1.01 o 
   8   8   1        0.54        0.55      0.41 o 
   9   8   1        0.83       -0.16      0.48 o 
 -10   9   1        1.00        0.57      0.29 o 
  -9   9   1       17.19       18.93      0.98 o 
  -8   9   1      117.25      116.91      6.95 o 
  -7   9   1        0.71        1.26      0.70 o 
  -6   9   1        0.00        0.43      0.49 o 
  -5   9   1      190.72      196.84      5.46 o 
  -4   9   1      556.19      576.16      7.96 o 
  -3   9   1        9.66        3.17      0.89 o 
  -2   9   1      338.08      368.84      5.66 o 
  -1   9   1     2122.23     2271.06     14.23 o 
   0   9   1      461.53      473.65      7.84 o 
   1   9   1        3.75        3.36      1.05 o 
   2   9   1       49.17       51.70      2.40 o 
   3   9   1       15.78       19.64      1.85 o 
   4   9   1        2.33        3.28      1.14 o 
   5   9   1        9.41       10.44      0.62 o 
   6   9   1        2.97        2.97      0.53 o 
   7   9   1        0.25        0.65      0.47 o 
   8   9   1        8.78        8.86      0.64 o 
   9   9   1        6.16        6.08      0.69 o 
  -9  10   1        4.81        4.57      0.52 o 
  -8  10   1       43.52       45.22      1.65 o 
  -7  10   1      136.35      131.58      2.30 o 
  -6  10   1        8.54        6.71      0.71 o 
  -5  10   1        3.17        2.56      0.76 o 
  -4  10   1        2.15        6.19      1.11 o 
  -3  10   1        2.75        0.26      0.82 o 
  -2  10   1       22.60       33.94      1.91 o 
  -1  10   1        8.07        7.31      1.08 o 
   0  10   1        1.09        2.09      0.87 o 
   1  10   1       11.07        7.92      1.35 o 
   2  10   1       60.01       51.78      2.53 o 
   3  10   1        3.83        4.80      1.28 o 
   4  10   1       44.20       43.41      3.04 o 
   5  10   1      292.43      263.58      6.12 o 
   6  10   1      138.90      135.62      2.71 o 
   7  10   1       14.25       15.01      1.00 o 
   8  10   1        0.46        0.13      0.42 o 
  -9  11   1        1.92        2.43      0.62 o 
  -8  11   1        0.45        0.23      0.58 o 
  -7  11   1       92.63       89.86      1.90 o 
  -6  11   1       12.13        8.92      0.74 o 
  -5  11   1       45.50       42.62      1.76 o 
  -4  11   1      105.83      101.16      3.92 o 
  -3  11   1        0.22        0.77      0.66 o 
  -2  11   1       48.19       47.77      2.53 o 
  -1  11   1      115.30      110.33      3.57 o 
   0  11   1       14.43       15.09      1.46 o 
   1  11   1      229.74      235.84      6.00 o 
   2  11   1       36.95       34.52      2.50 o 
   3  11   1      149.60      144.66      5.32 o 
   4  11   1      300.56      279.89      3.14 o 
   5  11   1      158.41      141.38      2.12 o 
   6  11   1        0.09        0.06      0.58 o 
   7  11   1       11.50       10.21      0.74 o 
   8  11   1        0.03       -0.27      0.38 o 
  -8  12   1        5.65        5.06      0.70 o 
  -7  12   1        0.23        0.81      0.53 o 
  -6  12   1      106.07      103.06      2.39 o 
  -5  12   1        1.76        0.84      1.07 o 
  -4  12   1       12.27       12.60      0.75 o 
  -3  12   1       65.53       60.85      1.90 o 
  -2  12   1      113.88      116.18      4.26 o 
  -1  12   1      153.58      149.43      4.29 o 
   0  12   1      456.43      464.63      8.17 o 
   1  12   1       47.16       45.15      3.30 o 
   2  12   1      904.63      899.39     14.47 o 
   3  12   1       27.30       26.39      1.20 o 
   4  12   1      151.97      138.54      3.10 o 
   5  12   1      306.47      301.94      4.56 o 
   6  12   1       60.79       58.51      1.74 o 
   7  12   1       10.44        9.56      0.69 o 
  -8  13   1        9.59       11.18      0.91 o 
  -7  13   1        7.32        5.87      0.75 o 
  -6  13   1        2.49        2.48      0.48 o 
  -5  13   1       56.42       57.01      1.83 o 
  -4  13   1       36.54       36.97      1.82 o 
  -3  13   1      109.71      105.30      2.24 o 
  -2  13   1      147.10      133.24      2.48 o 
  -1  13   1      369.93      358.41      6.08 o 
   0  13   1       55.33       51.27      2.08 o 
   1  13   1       74.08       65.57      1.56 o 
   2  13   1      324.31      311.94      6.07 o 
   3  13   1       95.37       91.13      2.60 o 
   4  13   1      114.79      116.48      2.56 o 
   5  13   1       34.71       32.89      1.03 o 
   6  13   1        0.04        0.18      0.50 o 
   7  13   1       30.69       34.59      1.15 o 
  -7  14   1        0.52        0.59      0.58 o 
  -6  14   1        0.08        0.37      0.43 o 
  -5  14   1       20.65       19.58      1.10 o 
  -4  14   1        8.72        8.40      1.02 o 
  -3  14   1       65.84       58.66      1.85 o 
  -2  14   1        1.79        1.57      0.74 o 
  -1  14   1      100.60       95.90      1.73 o 
   0  14   1      119.20      110.88      2.88 o 
   1  14   1      431.82      406.39      3.90 o 
   2  14   1       36.56       34.96      1.50 o 
   3  14   1       34.48       36.19      1.85 o 
   4  14   1       19.42       20.09      1.41 o 
   5  14   1        4.88        3.55      0.85 o 
   6  14   1        0.22        0.76      0.46 o 
  -7  15   1        7.16        7.36      0.93 o 
  -6  15   1       25.43       26.96      1.07 o 
  -5  15   1        4.50        4.12      0.54 o 
  -4  15   1       67.16       69.52      1.71 o 
  -3  15   1       71.84       73.17      1.60 o 
  -2  15   1        4.78        3.75      0.58 o 
  -1  15   1       28.66       27.99      1.03 o 
   0  15   1      139.95      136.21      2.42 o 
   1  15   1       84.62       87.67      1.95 o 
   2  15   1       62.70       61.49      1.92 o 
   3  15   1       12.41       11.81      1.15 o 
   4  15   1       24.54       24.81      1.45 o 
   5  15   1        7.84        9.61      0.89 o 
   6  15   1        4.42        3.87      0.53 o 
  -6  16   1        0.66        1.22      0.38 o 
  -5  16   1       22.36       24.32      0.95 o 
  -4  16   1        0.83        0.25      0.41 o 
  -3  16   1       14.28       15.57      0.80 o 
  -2  16   1       25.02       22.96      1.04 o 
  -1  16   1       26.67       29.89      1.02 o 
   0  16   1       66.55       61.37      1.62 o 
   1  16   1       69.82       68.49      1.69 o 
   2  16   1       39.80       47.44      2.03 o 
   3  16   1       22.95       21.17      1.36 o 
   4  16   1        4.70        4.43      0.74 o 
   5  16   1        3.84        3.45      0.37 o 
  -5  17   1        7.11        8.14      0.53 o 
  -4  17   1        7.92       10.10      0.65 o 
  -3  17   1        6.49        7.34      0.74 o 
  -2  17   1       12.28       12.39      0.79 o 
  -1  17   1        0.75        1.69      0.42 o 
   0  17   1        0.99        0.51      0.32 o 
   1  17   1        0.73        1.00      0.42 o 
   2  17   1        0.01        0.13      0.50 o 
   3  17   1        0.42        0.93      0.39 o 
   4  17   1       15.23       17.23      0.72 o 
  -4  18   1        3.28        3.68      0.38 o 
  -3  18   1        0.02       -0.29      0.41 o 
  -2  18   1        0.91        0.64      0.43 o 
  -1  18   1        0.02       -0.14      0.33 o 
   0  18   1        1.93        1.65      0.34 o 
   1  18   1       16.85       20.28      0.98 o 
   2  18   1        0.18        0.77      0.44 o 
   3  18   1        1.43        2.31      0.36 o 
  -1  19   1       11.14       12.45      0.65 o 
   0  19   1        3.92        5.22      0.41 o 
 -11   0   2        1.61        2.21      0.66 o 
 -10   0   2        3.57        5.12      0.85 o 
  -9   0   2        7.16        6.33      0.94 o 
  -8   0   2       35.63       39.63      5.57 o 
  -7   0   2      306.82      370.71     13.58 o 
  -6   0   2       35.58       19.18      2.84 o 
  -5   0   2       12.04       16.42      1.84 o 
  -4   0   2     1980.78     1871.27     23.23 o 
  -3   0   2      669.52      618.32      9.47 o 
  -2   0   2     1910.79     1899.01     13.04 o 
  -1   0   2     3306.43     3392.02     60.31 o 
   0   0   2    15493.35    13180.92     71.93 o 
   1   0   2    21683.99    18684.99     58.84 o 
   2   0   2     2101.59     2145.28     13.27 o 
   3   0   2        2.95       21.90      6.95 o 
   4   0   2      701.65      754.24     14.85 o 
   5   0   2      302.32      306.79     12.94 o 
   6   0   2       18.83       18.32      4.98 o 
   7   0   2      105.32       92.78      2.73 o 
   8   0   2       33.35       35.98      1.75 o 
   9   0   2        5.35        5.36      0.78 o 
 -11   1   2        0.31        1.38      0.41 o 
 -10   1   2        1.18        0.94      0.44 o 
  -9   1   2        3.67        1.81      0.54 o 
  -8   1   2        0.40        1.74      2.09 o 
  -7   1   2      109.36      121.51      4.98 o 
  -6   1   2      210.49      215.83      5.43 o 
  -5   1   2       74.79       77.88      2.78 o 
  -4   1   2      309.50      330.08      6.51 o 
  -3   1   2     4737.74     4549.66     18.11 o 
  -2   1   2     2498.34     2483.93     14.88 o 
  -1   1   2      553.22      543.87      5.55 o 
   0   1   2     2074.24     2024.10     11.54 o 
   1   1   2      821.77      801.31      5.98 o 
   2   1   2      838.53      822.77      6.40 o 
   3   1   2      668.78      701.46      8.96 o 
   4   1   2      114.51      138.56      5.55 o 
   5   1   2        0.93        3.37      1.72 o 
   6   1   2       29.11       31.80      4.63 o 
   7   1   2        1.35        1.63      0.41 o 
   8   1   2        1.50        1.57      0.46 o 
   9   1   2        2.93        3.22      0.50 o 
 -11   2   2       11.46       11.85      0.74 o 
 -10   2   2        0.77        0.69      0.43 o 
  -9   2   2        0.02        0.27      0.42 o 
  -8   2   2       17.76       15.24      1.41 o 
  -7   2   2        6.97        4.90      1.40 o 
  -6   2   2      187.20      197.21      5.58 o 
  -5   2   2      849.07      894.56     10.88 o 
  -4   2   2       59.60       65.31      2.09 o 
  -3   2   2      209.49      222.70      2.88 o 
  -2   2   2       29.41       36.56      1.20 o 
  -1   2   2      695.29      658.27      6.89 o 
   0   2   2      837.31      924.30      6.55 o 
   1   2   2     2931.63     2767.26     16.94 o 
   2   2   2     3096.75     3037.22     21.37 o 
   3   2   2       26.15       39.69      2.50 o 
   4   2   2        1.04        2.54      1.47 o 
   5   2   2        3.35        3.17      1.64 o 
   6   2   2       10.58       10.80      2.53 o 
   7   2   2        3.62        4.05      0.57 o 
   8   2   2       17.91       17.21      0.81 o 
   9   2   2        2.47        2.25      0.39 o 
 -11   3   2       17.20       16.49      0.71 o 
 -10   3   2       81.65       87.26      1.54 o 
  -9   3   2       16.07       17.35      0.90 o 
  -8   3   2       13.10       11.26      0.71 o 
  -7   3   2        7.01        8.67      1.48 o 
  -6   3   2       20.58       12.70      1.68 o 
  -5   3   2      148.94      170.16      3.72 o 
  -4   3   2       10.46       16.89      1.37 o 
  -3   3   2       14.64       12.97      0.71 o 
  -2   3   2        7.70       13.37      0.66 o 
  -1   3   2        2.22        6.42      0.83 o 
   0   3   2     1605.73     1645.21     14.94 o 
   1   3   2     2112.32     2029.18     14.20 o 
   2   3   2        8.82       16.43      1.01 o 
   3   3   2        4.69        2.77      1.22 o 
   4   3   2      452.34      520.03     12.46 o 
   5   3   2      175.38      149.23      6.43 o 
   6   3   2        8.70        8.13      0.70 o 
   7   3   2       45.07       42.73      1.32 o 
   8   3   2        0.54        0.81      0.43 o 
   9   3   2       23.33       23.50      0.77 o 
 -11   4   2       24.72       25.34      0.94 o 
 -10   4   2        6.29        5.15      0.90 o 
  -9   4   2      265.56      264.75      3.52 o 
  -8   4   2       82.17       74.35      2.33 o 
  -7   4   2      275.66      297.39      6.68 o 
  -6   4   2        0.16        0.55      1.00 o 
  -5   4   2     2682.31     2752.97     16.63 o 
  -4   4   2     2357.40     2381.64     10.72 o 
  -3   4   2      202.83      229.42      2.71 o 
  -2   4   2     1761.16     1921.72      8.13 o 
  -1   4   2     3066.25     3136.75     11.45 o 
   0   4   2     1965.13     1989.91      9.38 o 
   1   4   2     1822.77     1862.30      9.98 o 
   2   4   2        4.44        4.81      0.72 o 
   3   4   2      926.13     1013.78     10.59 o 
   4   4   2      750.95      798.60     12.29 o 
   5   4   2        0.70       -0.23      1.18 o 
   6   4   2        6.57        6.51      0.60 o 
   7   4   2        1.67        1.62      0.49 o 
   8   4   2       53.28       54.75      1.27 o 
   9   4   2       11.83       11.64      0.52 o 
 -11   5   2        1.01        0.81      0.32 o 
 -10   5   2       20.84       21.58      0.93 o 
  -9   5   2       30.66       32.95      1.67 o 
  -8   5   2        0.69        1.17      0.52 o 
  -7   5   2       42.49       50.55      3.34 o 
  -6   5   2      443.32      470.40      8.32 o 
  -5   5   2     1493.67     1506.88     13.87 o 
  -4   5   2      323.33      403.62      5.54 o 
  -3   5   2      160.32      147.73      2.68 o 
  -2   5   2     3413.10     3585.90     15.89 o 
  -1   5   2       70.93       77.44      1.93 o 
   0   5   2      536.59      523.72      4.87 o 
   1   5   2        2.30        0.81      0.57 o 
   2   5   2      197.07      203.42      3.87 o 
   3   5   2        8.11       11.74      1.22 o 
   4   5   2        8.78        8.43      1.56 o 
   5   5   2      150.70      154.69      6.84 o 
   6   5   2        5.02        5.55      0.69 o 
   7   5   2       23.80       22.61      0.99 o 
   8   5   2        1.44        1.40      0.42 o 
   9   5   2        6.37        7.00      0.42 o 
 -11   6   2       11.37       13.01      0.67 o 
 -10   6   2        4.77        4.07      0.68 o 
  -9   6   2        2.26        1.01      0.60 o 
  -8   6   2      647.29      607.18     10.11 o 
  -7   6   2      162.90      152.38      5.60 o 
  -6   6   2        4.30        4.39      1.19 o 
  -5   6   2     2766.53     2969.51     18.12 o 
  -4   6   2     4864.37     5028.22     22.30 o 
  -3   6   2      890.14     1030.23      7.18 o 
  -2   6   2      551.09      655.45      5.84 o 
  -1   6   2     1023.33     1067.90      6.83 o 
   0   6   2      647.29      672.33      5.43 o 
   1   6   2        4.20        7.52      1.04 o 
   2   6   2       19.98       19.87      1.30 o 
   3   6   2      454.98      438.99      7.17 o 
   4   6   2        2.77        3.49      1.37 o 
   5   6   2        9.95       11.77      2.27 o 
   6   6   2       40.77       36.55      1.37 o 
   7   6   2       15.55       14.92      0.88 o 
   8   6   2        9.09       10.47      0.70 o 
   9   6   2        0.10        0.07      0.31 o 
 -10   7   2       20.93       20.32      1.17 o 
  -9   7   2      126.71      129.15      2.65 o 
  -8   7   2        2.25        0.90      0.54 o 
  -7   7   2        2.91        2.55      0.57 o 
  -6   7   2      153.27      158.45      5.19 o 
  -5   7   2      375.98      366.98      7.30 o 
  -4   7   2      137.30      143.66      3.80 o 
  -3   7   2     1936.10     2117.22     11.21 o 
  -2   7   2        8.94       24.39      1.41 o 
  -1   7   2      470.13      483.51      5.33 o 
   0   7   2      189.02      196.82      3.23 o 
   1   7   2      496.93      477.11      7.21 o 
   2   7   2      335.27      329.29      5.55 o 
   3   7   2      410.20      425.53      6.64 o 
   4   7   2       19.06       22.47      2.34 o 
   5   7   2        0.62        0.50      0.63 o 
   6   7   2       80.55       74.43      1.67 o 
   7   7   2       51.28       50.63      1.42 o 
   8   7   2        0.71        0.84      0.39 o 
   9   7   2       16.99       19.96      1.36 o 
 -10   8   2        2.44        1.48      0.39 o 
  -9   8   2       29.17       33.27      1.41 o 
  -8   8   2       19.90       21.56      1.17 o 
  -7   8   2      192.64      182.10      3.38 o 
  -6   8   2        0.07        2.05      1.17 o 
  -5   8   2        0.38        0.46      1.00 o 
  -4   8   2       24.06       30.22      1.98 o 
  -3   8   2       40.02       33.53      1.69 o 
  -2   8   2        0.43        0.84      0.81 o 
  -1   8   2      136.55      169.85      3.43 o 
   0   8   2      461.98      481.37      5.71 o 
   1   8   2      217.40      221.84      5.08 o 
   2   8   2        6.40        8.69      1.23 o 
   3   8   2      533.53      566.34      8.66 o 
   4   8   2      173.20      185.31      5.72 o 
   5   8   2        3.82        5.63      0.85 o 
   6   8   2        6.04        6.16      0.65 o 
   7   8   2       18.47       19.88      0.94 o 
   8   8   2       33.29       35.07      1.05 o 
 -10   9   2        0.20        0.09      0.39 o 
  -9   9   2        0.50        0.42      0.47 o 
  -8   9   2      102.15      101.30      2.61 o 
  -7   9   2       61.82       56.57      1.60 o 
  -6   9   2        0.02       -0.11      0.56 o 
  -5   9   2        0.52       -0.75      1.01 o 
  -4   9   2       24.44       24.46      1.86 o 
  -3   9   2        8.12        8.42      1.13 o 
  -2   9   2      228.72      254.94      5.11 o 
  -1   9   2       58.02       43.03      2.06 o 
   0   9   2       37.09       37.23      2.43 o 
   1   9   2        3.32        3.30      1.26 o 
   2   9   2        7.54        5.93      1.20 o 
   3   9   2       10.51       11.02      1.49 o 
   4   9   2       94.55       91.60      2.96 o 
   5   9   2       22.70       23.90      1.00 o 
   6   9   2       11.01       13.63      0.83 o 
   7   9   2        3.64        2.50      0.51 o 
   8   9   2        5.89        6.51      0.63 o 
 -10  10   2        0.28        0.33      0.32 o 
  -9  10   2        1.34        0.50      0.44 o 
  -8  10   2       54.94       56.54      1.73 o 
  -7  10   2       24.78       20.98      1.04 o 
  -6  10   2        0.19        0.69      0.50 o 
  -5  10   2       24.27       24.26      2.21 o 
  -4  10   2       28.77       26.44      2.16 o 
  -3  10   2      128.31      140.44      4.42 o 
  -2  10   2       14.91       22.96      1.68 o 
  -1  10   2      101.47      100.37      3.21 o 
   0  10   2      177.36      169.46      5.84 o 
   1  10   2       28.83       29.37      2.45 o 
   2  10   2       68.77       71.54      3.67 o 
   3  10   2      856.80      856.11     12.52 o 
   4  10   2       51.16       49.95      1.58 o 
   5  10   2       39.79       40.89      1.75 o 
   6  10   2       73.68       68.06      1.89 o 
   7  10   2       73.25       73.62      1.80 o 
   8  10   2       11.84       12.30      0.80 o 
  -9  11   2        0.72        0.27      0.39 o 
  -8  11   2        8.29        5.21      0.62 o 
  -7  11   2       61.08       56.32      1.86 o 
  -6  11   2        0.55       -0.38      0.81 o 
  -5  11   2      109.80      101.64      2.51 o 
  -4  11   2       16.03       16.59      1.94 o 
  -3  11   2      199.30      191.07      6.03 o 
  -2  11   2      101.40      106.33      4.25 o 
  -1  11   2       24.38       18.50      1.76 o 
   0  11   2       15.94       17.01      2.15 o 
   1  11   2        4.22        1.31      1.08 o 
   2  11   2      418.26      410.29      8.86 o 
   3  11   2       12.55       12.52      0.95 o 
   4  11   2       12.89       10.37      1.12 o 
   5  11   2        0.26       -0.05      0.44 o 
   6  11   2        0.15        0.14      0.53 o 
   7  11   2        0.06       -0.19      0.34 o 
  -9  12   2        1.68        2.38      0.39 o 
  -8  12   2        2.87        2.21      0.49 o 
  -7  12   2        0.49       -0.02      0.47 o 
  -6  12   2        0.48        1.00      0.47 o 
  -5  12   2        1.36        1.82      0.60 o 
  -4  12   2      109.65      104.87      1.81 o 
  -3  12   2       74.64       69.48      2.09 o 
  -2  12   2      147.03      141.53      4.96 o 
  -1  12   2        4.17        4.82      1.38 o 
   0  12   2       30.13       30.73      2.40 o 
   1  12   2       29.99       26.85      1.32 o 
   2  12   2        5.88        5.16      0.87 o 
   3  12   2      215.15      206.35      2.80 o 
   4  12   2       41.13       37.95      1.34 o 
   5  12   2        1.08        0.55      0.45 o 
   6  12   2        0.14        0.71      0.41 o 
   7  12   2        4.05        4.03      0.38 o 
  -8  13   2       14.37       14.86      1.19 o 
  -7  13   2        1.17        0.56      0.51 o 
  -6  13   2       51.48       49.24      1.43 o 
  -5  13   2       33.48       34.05      1.46 o 
  -4  13   2       26.06       19.68      1.74 o 
  -3  13   2        1.95        2.01      0.85 o 
  -2  13   2        9.46       11.24      1.22 o 
  -1  13   2       16.04       12.97      0.92 o 
   0  13   2       17.70       17.73      0.92 o 
   1  13   2        1.17        1.20      0.53 o 
   2  13   2      302.83      282.50      9.80 o 
   3  13   2       10.31        9.20      1.09 o 
   4  13   2        2.88        2.73      0.63 o 
   5  13   2        0.58        0.22      0.46 o 
   6  13   2        0.81        0.33      0.57 o 
  -8  14   2       14.76       18.32      1.09 o 
  -7  14   2       22.10       22.97      1.35 o 
  -6  14   2        0.13        0.68      0.49 o 
  -5  14   2       47.63       46.16      1.65 o 
  -4  14   2       91.83       93.60      2.07 o 
  -3  14   2        5.05        4.39      0.74 o 
  -2  14   2       11.58       13.71      1.52 o 
  -1  14   2      418.73      410.04      4.10 o 
   0  14   2      194.02      187.90      2.75 o 
   1  14   2        0.13        0.82      0.54 o 
   2  14   2      149.75      136.40      3.53 o 
   3  14   2      121.29      118.65      3.24 o 
   4  14   2       62.28       60.48      3.26 o 
   5  14   2        1.78        1.54      0.50 o 
   6  14   2       10.44       11.43      0.75 o 
  -7  15   2       13.12       16.86      1.05 o 
  -6  15   2        6.66        7.06      0.54 o 
  -5  15   2       10.43        9.63      0.66 o 
  -4  15   2        7.22        7.16      0.64 o 
  -3  15   2       13.91       14.17      0.90 o 
  -2  15   2       48.93       48.92      1.79 o 
  -1  15   2      130.99      133.66      2.43 o 
   0  15   2       14.34       14.00      1.03 o 
   1  15   2       29.21       31.32      1.41 o 
   2  15   2      214.29      216.68      4.32 o 
   3  15   2      100.36      110.37      3.00 o 
   4  15   2        8.61        9.19      0.80 o 
   5  15   2       35.52       38.51      1.22 o 
  -6  16   2        0.88        0.30      0.32 o 
  -5  16   2        6.92        5.18      0.50 o 
  -4  16   2        4.37        2.95      0.54 o 
  -3  16   2        0.08       -0.46      0.46 o 
  -2  16   2       28.68       28.70      1.38 o 
  -1  16   2       18.95       18.34      1.10 o 
   0  16   2        8.29        7.28      0.79 o 
   1  16   2        5.96        6.81      0.75 o 
   2  16   2       42.24       45.70      1.57 o 
   3  16   2        1.00        0.68      0.51 o 
   4  16   2        0.13        0.49      0.43 o 
  -5  17   2       38.26       44.41      0.98 o 
  -4  17   2       32.05       26.63      0.87 o 
  -3  17   2        0.41        0.24      0.49 o 
  -2  17   2       44.63       46.71      2.00 o 
  -1  17   2       59.46       64.44      1.82 o 
   0  17   2       18.05       19.50      1.07 o 
   1  17   2       30.84       31.61      1.25 o 
   2  17   2       12.76       17.74      0.94 o 
   3  17   2        4.24        4.91      0.57 o 
  -4  18   2       20.36       22.05      0.90 o 
  -3  18   2       22.11       21.91      0.97 o 
  -2  18   2        0.08        0.61      0.41 o 
  -1  18   2       15.04       16.60      0.77 o 
   0  18   2       96.43      107.62      1.54 o 
   1  18   2       40.48       43.92      1.33 o 
   2  18   2        1.87        2.33      0.47 o 
 -11   1   3       13.54       16.01      1.31 o 
 -10   1   3       18.37       20.05      1.05 o 
  -9   1   3        5.57        1.91      1.69 o 
  -8   1   3       34.54       40.18      3.47 o 
  -7   1   3       73.81       69.49      4.82 o 
  -6   1   3       78.59       86.17      4.83 o 
  -5   1   3      615.54      625.98     11.10 o 
  -4   1   3       80.32       80.65      3.07 o 
  -3   1   3      676.05      694.53      5.43 o 
  -2   1   3       62.73       71.67      1.96 o 
  -1   1   3      256.09      249.12      3.53 o 
   0   1   3      432.51      491.41      4.54 o 
   1   1   3      485.44      444.39      5.01 o 
   2   1   3      696.19      713.60      9.91 o 
   3   1   3        1.18        3.76      1.38 o 
   4   1   3       70.15       63.28      4.75 o 
   5   1   3       17.23        9.97      2.94 o 
   6   1   3        2.47        2.34      0.73 o 
   7   1   3       19.76       18.55      0.82 o 
   8   1   3        3.14        2.36      0.48 o 
   9   1   3        0.00        0.08      0.27 o 
 -11   2   3       64.66       62.14      1.51 o 
 -10   2   3        9.29       11.88      0.86 o 
  -9   2   3      263.19      236.51      4.07 o 
  -8   2   3        0.04       -0.71      2.81 o 
  -7   2   3      280.77      273.50      8.07 o 
  -6   2   3     1261.66     1322.20     14.53 o 
  -5   2   3      258.29      283.30      6.00 o 
  -4   2   3      306.77      373.11      5.58 o 
  -3   2   3       20.55       23.53      1.17 o 
  -2   2   3      460.93      443.17      4.74 o 
  -1   2   3     2269.09     2409.19     11.27 o 
   0   2   3       80.66      100.11      2.06 o 
   1   2   3     1507.85     1549.03      8.80 o 
   2   2   3     1839.55     2002.93     17.48 o 
   3   2   3        8.81       15.73      2.14 o 
   4   2   3        1.59        5.74      1.93 o 
   5   2   3      216.44      217.56      8.14 o 
   6   2   3      126.53      126.91      2.16 o 
   7   2   3        2.16        1.48      0.44 o 
   8   2   3       33.09       36.07      1.25 o 
   9   2   3       24.20       25.83      1.16 o 
 -11   3   3       14.01       11.89      1.64 o 
 -10   3   3       28.66       27.68      1.18 o 
  -9   3   3        0.06        0.64      0.63 o 
  -8   3   3       62.30       59.39      2.50 o 
  -7   3   3      226.20      249.81      8.04 o 
  -6   3   3      348.83      352.65      7.76 o 
  -5   3   3     1361.51     1428.84     11.03 o 
  -4   3   3        6.55        6.82      0.83 o 
  -3   3   3      318.19      340.54      4.08 o 
  -2   3   3      300.92      270.15      2.85 o 
  -1   3   3       16.59       21.30      0.96 o 
   0   3   3       83.93       85.08      2.07 o 
   1   3   3      382.31      360.15      4.70 o 
   2   3   3      164.57      159.44      3.97 o 
   3   3   3      131.87      157.79      5.41 o 
   4   3   3       54.57       44.30      3.55 o 
   5   3   3       46.06       42.08      3.83 o 
   6   3   3        0.12        0.25      0.43 o 
   7   3   3       35.38       34.34      1.17 o 
   8   3   3       14.50       15.04      0.75 o 
 -11   4   3        6.38        4.59      0.82 o 
 -10   4   3      125.41      126.16      2.98 o 
  -9   4   3        4.78        3.35      0.84 o 
  -8   4   3       11.83        9.06      0.70 o 
  -7   4   3      357.99      366.87      9.04 o 
  -6   4   3      191.83      216.78      5.71 o 
  -5   4   3        0.67        0.63      0.81 o 
  -4   4   3      400.27      489.69      5.89 o 
  -3   4   3        2.37        3.81      0.55 o 
  -2   4   3       18.09       19.85      1.03 o 
  -1   4   3      666.07      681.60      5.11 o 
   0   4   3        1.04        2.90      0.70 o 
   1   4   3      341.80      383.07      5.65 o 
   2   4   3        0.80        0.67      0.76 o 
   3   4   3      205.95      225.19      6.86 o 
   4   4   3       11.44        6.31      1.68 o 
   5   4   3       12.10       13.60      0.98 o 
   6   4   3       46.49       47.24      1.53 o 
   7   4   3        1.57        1.89      0.61 o 
   8   4   3        5.90        4.54      0.49 o 
 -11   5   3        6.49        4.97      0.72 o 
 -10   5   3        2.36        1.84      0.57 o 
  -9   5   3      142.02      141.99      2.60 o 
  -8   5   3       19.01       16.96      0.98 o 
  -7   5   3      286.06      270.41      9.35 o 
  -6   5   3       65.83       80.33      3.32 o 
  -5   5   3      273.29      252.66      4.97 o 
  -4   5   3        4.71        2.59      0.78 o 
  -3   5   3      135.45      151.90      3.20 o 
  -2   5   3       28.85       32.58      1.52 o 
  -1   5   3      230.25      221.99      3.46 o 
   0   5   3      135.75      124.54      3.06 o 
   1   5   3       12.30        7.99      0.98 o 
   2   5   3        0.50        1.77      0.73 o 
   3   5   3      103.12       93.52      3.85 o 
   4   5   3      140.19      132.38      5.70 o 
   5   5   3      133.93      122.12      2.87 o 
   6   5   3       21.79       20.75      1.11 o 
   7   5   3       90.84       92.57      1.87 o 
   8   5   3       37.78       36.38      1.06 o 
 -11   6   3        2.22        2.01      0.64 o 
 -10   6   3       18.66       18.87      1.20 o 
  -9   6   3       27.63       22.74      1.04 o 
  -8   6   3       17.31       14.67      0.77 o 
  -7   6   3       11.37        6.81      3.57 o 
  -6   6   3      320.26      332.54      8.01 o 
  -5   6   3       12.12       12.82      1.55 o 
  -4   6   3     1139.66     1228.81     10.64 o 
  -3   6   3      209.15      169.23      4.03 o 
  -2   6   3     1303.58     1287.60     10.43 o 
  -1   6   3      917.96      915.26      7.19 o 
   0   6   3     1531.36     1632.76     11.69 o 
   1   6   3     2602.23     2824.64     22.67 o 
   2   6   3     1248.03     1353.01     11.39 o 
   3   6   3        3.72        4.60      1.39 o 
   4   6   3       99.35      113.80      5.01 o 
   5   6   3       74.88       70.78      1.79 o 
   6   6   3      122.09      117.37      2.44 o 
   7   6   3        4.12        3.45      0.55 o 
   8   6   3       10.78       10.35      0.62 o 
 -11   7   3        0.02       -0.09      0.31 o 
 -10   7   3        2.39        1.76      0.46 o 
  -9   7   3       24.88       24.41      1.72 o 
  -8   7   3        1.02        0.69      0.48 o 
  -7   7   3      264.80      233.78      3.96 o 
  -6   7   3        0.21       -0.87      1.21 o 
  -5   7   3      239.99      244.39      6.21 o 
  -4   7   3      161.30      177.01      4.57 o 
  -3   7   3        6.84       10.67      1.30 o 
  -2   7   3     1542.07     1703.84     12.35 o 
  -1   7   3       46.44       50.47      1.87 o 
   0   7   3        0.45        1.52      0.72 o 
   1   7   3       10.03        9.85      1.53 o 
   2   7   3       62.80       70.49      2.98 o 
   3   7   3        1.08        1.72      1.27 o 
   4   7   3      171.58      180.62      6.36 o 
   5   7   3        1.77        1.33      0.44 o 
   6   7   3        1.03        2.35      0.52 o 
   7   7   3        0.78        0.52      0.40 o 
   8   7   3        2.18        2.02      0.41 o 
 -10   8   3       22.14       21.09      0.87 o 
  -9   8   3        2.31        1.46      0.52 o 
  -8   8   3       16.98       13.50      0.65 o 
  -7   8   3      677.34      637.16      8.81 o 
  -6   8   3       49.34       44.36      3.29 o 
  -5   8   3       18.09       15.49      1.69 o 
  -4   8   3       60.29       90.49      3.58 o 
  -3   8   3      488.50      527.60      8.15 o 
  -2   8   3      206.58      209.11      4.37 o 
  -1   8   3       28.61       20.22      1.40 o 
   0   8   3       25.78       17.75      1.66 o 
   1   8   3      354.75      376.76      7.64 o 
   2   8   3       61.26       59.23      3.03 o 
   3   8   3        1.62        0.43      1.11 o 
   4   8   3      303.94      267.66      6.48 o 
   5   8   3       79.25       78.82      2.08 o 
   6   8   3       45.27       43.71      1.33 o 
   7   8   3        0.01       -0.06      0.39 o 
   8   8   3       14.03       15.26      0.69 o 
 -10   9   3        6.64        6.52      0.50 o 
  -9   9   3        8.74        6.32      0.66 o 
  -8   9   3      136.62      139.94      1.95 o 
  -7   9   3      501.41      481.67      4.13 o 
  -6   9   3       11.07        9.36      0.70 o 
  -5   9   3       32.74       30.15      2.63 o 
  -4   9   3      388.02      373.87      7.50 o 
  -3   9   3      302.71      291.83      6.45 o 
  -2   9   3      106.61      122.98      4.11 o 
  -1   9   3       99.17       80.48      2.93 o 
   0   9   3      729.85      707.83      9.82 o 
   1   9   3       76.86       65.43      3.14 o 
   2   9   3        8.53        6.88      1.26 o 
   3   9   3      166.19      163.08      5.61 o 
   4   9   3       25.65       23.80      1.53 o 
   5   9   3       13.33       13.54      0.74 o 
   6   9   3        8.88        8.33      0.68 o 
   7   9   3       11.37       12.22      0.66 o 
 -10  10   3        4.70        4.44      0.48 o 
  -9  10   3       15.85       12.08      0.69 o 
  -8  10   3       13.24       13.41      0.72 o 
  -7  10   3        6.03        7.42      0.78 o 
  -6  10   3       37.02       32.88      1.21 o 
  -5  10   3        0.03       -1.32      1.36 o 
  -4  10   3        2.77        1.04      1.15 o 
  -3  10   3       39.27       39.94      2.43 o 
  -2  10   3      130.58      129.78      4.49 o 
  -1  10   3       20.69       19.28      1.76 o 
   0  10   3        5.56        5.79      1.35 o 
   1  10   3       37.87       40.67      2.86 o 
   2  10   3       25.49       26.87      2.13 o 
   3  10   3        3.63        4.91      0.77 o 
   4  10   3        0.11       -0.08      0.59 o 
   5  10   3        1.64        0.69      0.52 o 
   6  10   3       16.68       16.99      0.83 o 
   7  10   3       18.64       20.61      0.73 o 
  -9  11   3        0.64        0.92      0.37 o 
  -8  11   3       16.30       18.58      0.80 o 
  -7  11   3       25.18       24.46      1.14 o 
  -6  11   3      114.19      107.89      3.28 o 
  -5  11   3       13.84       14.21      0.75 o 
  -4  11   3      114.74      107.99      5.06 o 
  -3  11   3       71.23       57.57      3.00 o 
  -2  11   3       17.20       19.50      1.98 o 
  -1  11   3        5.43        7.73      1.93 o 
   0  11   3        0.16        0.46      1.26 o 
   1  11   3        0.20       -1.19      1.19 o 
   2  11   3        2.96        2.87      0.64 o 
   3  11   3       61.91       62.73      2.20 o 
   4  11   3       87.93       89.34      2.81 o 
   5  11   3       11.27       12.27      0.95 o 
   6  11   3       25.12       22.77      1.05 o 
   7  11   3        1.08        0.47      0.35 o 
  -9  12   3        9.93        8.48      0.68 o 
  -8  12   3        6.87        5.70      0.51 o 
  -7  12   3       21.55       19.21      0.92 o 
  -6  12   3        7.75       10.39      0.96 o 
  -5  12   3      115.10      105.22      2.28 o 
  -4  12   3       24.45       18.77      1.05 o 
  -3  12   3       60.28       63.25      1.56 o 
  -2  12   3       88.91       81.16      2.16 o 
  -1  12   3       54.73       45.11      1.47 o 
   0  12   3        1.66        1.49      0.45 o 
   1  12   3      418.15      405.88      6.44 o 
   2  12   3        2.20        2.14      0.61 o 
   3  12   3       54.72       59.00      1.93 o 
   4  12   3       28.10       28.73      1.36 o 
   5  12   3       40.70       39.80      1.53 o 
   6  12   3       19.44       22.16      1.22 o 
  -8  13   3       10.55       11.62      0.84 o 
  -7  13   3        0.24        0.39      0.53 o 
  -6  13   3        1.22        0.56      0.53 o 
  -5  13   3        6.37        7.76      0.66 o 
  -4  13   3       73.55       67.94      1.71 o 
  -3  13   3        0.49        1.55      0.67 o 
  -2  13   3        0.46        0.25      0.57 o 
  -1  13   3       12.86       12.58      0.81 o 
   0  13   3      634.94      624.75      8.25 o 
   1  13   3       15.09       15.21      1.42 o 
   2  13   3       38.13       38.16      2.08 o 
   3  13   3        4.26        3.17      0.82 o 
   4  13   3       54.89       57.10      1.80 o 
   5  13   3        1.32        1.25      0.64 o 
   6  13   3        0.69        0.67      0.40 o 
  -8  14   3        0.66        1.22      0.55 o 
  -7  14   3       20.57       22.37      0.95 o 
  -6  14   3       18.87       17.86      1.12 o 
  -5  14   3       31.82       24.88      1.14 o 
  -4  14   3       58.84       56.87      1.67 o 
  -3  14   3       15.00       13.42      0.88 o 
  -2  14   3        5.66        5.65      0.79 o 
  -1  14   3        0.32        0.19      0.49 o 
   0  14   3       29.93       30.38      1.22 o 
   1  14   3       68.22       70.26      1.79 o 
   2  14   3      188.35      188.54      3.36 o 
   3  14   3        0.03        0.03      0.55 o 
   4  14   3        1.03        0.45      0.49 o 
   5  14   3        2.46        3.29      0.69 o 
  -7  15   3       31.93       26.78      1.10 o 
  -6  15   3        7.14        5.76      0.51 o 
  -5  15   3        0.10        0.07      0.46 o 
  -4  15   3       13.99       13.16      0.80 o 
  -3  15   3      169.62      154.12      2.62 o 
  -2  15   3       41.14       42.26      1.73 o 
  -1  15   3        4.41        4.44      0.60 o 
   0  15   3       73.61       69.19      2.05 o 
   1  15   3       16.18       15.49      0.90 o 
   2  15   3       34.87       35.09      1.57 o 
   3  15   3        1.36        2.55      0.64 o 
   4  15   3        4.02        4.12      0.58 o 
  -6  16   3       55.59       57.32      1.02 o 
  -5  16   3        0.13       -0.07      0.37 o 
  -4  16   3       15.60       18.46      0.84 o 
  -3  16   3      162.40      169.95      3.06 o 
  -2  16   3      119.39      123.64      2.64 o 
  -1  16   3        3.60        4.85      0.69 o 
   0  16   3      136.87      138.03      2.72 o 
   1  16   3       69.79       82.01      1.74 o 
   2  16   3      110.12      112.18      2.30 o 
   3  16   3        1.98        4.30      0.60 o 
  -5  17   3       29.98       35.43      0.96 o 
  -4  17   3       16.90       19.97      0.85 o 
  -3  17   3       16.48       20.19      0.94 o 
  -2  17   3       10.35       10.96      1.09 o 
  -1  17   3       75.13       77.99      1.89 o 
   0  17   3       84.61       95.77      2.09 o 
   1  17   3        0.41        1.32      0.64 o 
   2  17   3       41.55       42.07      1.34 o 
  -4  18   3        3.67        3.79      0.81 o 
  -3  18   3       17.44       20.57      0.93 o 
  -2  18   3       24.12       26.66      1.09 o 
  -1  18   3        1.39        2.87      0.50 o 
   0  18   3       32.21       34.16      0.96 o 
   1  18   3       16.79       14.65      0.75 o 
 -12   0   4       56.45       58.38      1.99 o 
 -11   0   4        6.00        2.50      1.77 o 
 -10   0   4       10.49        6.93      2.74 o 
  -9   0   4      497.90      359.65      8.94 o 
  -8   0   4      626.56      654.82     41.43 o 
  -7   0   4       18.41       11.96      3.00 o 
  -6   0   4      136.31      126.04      8.01 o 
  -5   0   4     1573.10     1733.78     34.80 o 
  -4   0   4        3.23        7.52      1.22 o 
  -3   0   4     1225.45     1280.84     10.64 o 
  -2   0   4      714.28      757.88      9.47 o 
  -1   0   4     1118.65     1105.06     12.32 o 
   0   0   4     1730.36     1789.86     23.16 o 
   1   0   4      950.13      923.43     10.95 o 
   2   0   4     1068.15     1143.56     17.56 o 
   3   0   4      915.50      918.07     20.75 o 
   4   0   4      173.25      185.01     11.30 o 
   5   0   4       14.12       13.17      2.19 o 
   6   0   4       40.70       39.23      6.52 o 
   7   0   4       40.84       39.83      2.71 o 
   8   0   4       10.73        7.76      1.05 o 
 -12   1   4        0.00        0.54      0.44 o 
 -11   1   4        0.08       -0.26      0.42 o 
 -10   1   4        0.05        0.19      0.46 o 
  -9   1   4        5.37        3.72      0.93 o 
  -8   1   4        7.87        8.97      1.85 o 
  -7   1   4        1.26       -0.81      0.97 o 
  -6   1   4       35.96       40.85      2.97 o 
  -5   1   4        0.39        0.75      0.80 o 
  -4   1   4       15.53       16.48      1.25 o 
  -3   1   4      494.33      559.74      4.78 o 
  -2   1   4     1893.66     1807.41     11.26 o 
  -1   1   4      576.93      659.84      5.58 o 
   0   1   4      639.70      687.69      6.98 o 
   1   1   4       55.82       56.53      2.23 o 
   2   1   4      557.71      535.46      8.66 o 
   3   1   4      187.07      184.65      7.76 o 
   4   1   4       86.05       82.63      5.75 o 
   5   1   4      117.88      118.20      2.38 o 
   6   1   4       12.55       12.45      1.21 o 
   7   1   4        7.12        6.76      0.82 o 
   8   1   4        5.55        5.01      0.55 o 
 -12   2   4        5.79        4.86      3.11 o 
 -11   2   4       19.96       17.16      7.38 o 
 -10   2   4        8.41        8.55      1.15 o 
  -9   2   4       24.34       17.01      4.16 o 
  -8   2   4       69.06       73.37      4.22 o 
  -7   2   4        0.03       -0.99      0.99 o 
  -6   2   4      129.13      163.60      5.21 o 
  -5   2   4      134.85      167.66      4.40 o 
  -4   2   4      360.56      382.40      5.18 o 
  -3   2   4      122.85      127.13      3.42 o 
  -2   2   4      101.16       94.95      2.74 o 
  -1   2   4      292.90      340.82      4.49 o 
   0   2   4      109.06      130.77      2.77 o 
   1   2   4      696.96      771.20      8.63 o 
   2   2   4      212.10      164.89      5.62 o 
   3   2   4       95.50       84.76      4.57 o 
   4   2   4       95.05       97.76      6.67 o 
   5   2   4       24.87       23.41      1.42 o 
   6   2   4        4.37        4.58      0.58 o 
   7   2   4       16.63       15.29      1.32 o 
   8   2   4        0.06       -0.13      0.26 o 
 -11   3   4        3.67        2.15      0.76 o 
 -10   3   4        0.91        0.36      0.65 o 
  -9   3   4       67.47       71.35      2.75 o 
  -8   3   4       55.04       55.77      2.95 o 
  -7   3   4       78.65       83.05      4.19 o 
  -6   3   4       63.97       54.43      2.88 o 
  -5   3   4       62.20       51.33      2.24 o 
  -4   3   4       11.95       10.40      0.95 o 
  -3   3   4      434.45      422.77      5.50 o 
  -2   3   4     1578.79     1646.16      9.65 o 
  -1   3   4     1606.54     1768.18     12.16 o 
   0   3   4       34.81       52.64      2.56 o 
   1   3   4      403.06      377.68      6.34 o 
   2   3   4      866.15      862.23     11.64 o 
   3   3   4       20.21       23.33      2.59 o 
   4   3   4        0.99       -1.66      2.33 o 
   5   3   4      168.79      169.99      3.52 o 
   6   3   4       65.35       56.76      2.14 o 
   7   3   4       12.02       11.11      1.01 o 
   8   3   4        0.19        0.06      0.29 o 
 -11   4   4        1.35        0.16      0.66 o 
 -10   4   4        0.50        0.16      0.69 o 
  -9   4   4        3.10        2.59      0.67 o 
  -8   4   4      253.11      245.61      5.98 o 
  -7   4   4       24.56       25.30      2.76 o 
  -6   4   4        2.79        3.20      0.98 o 
  -5   4   4        5.57        2.67      0.85 o 
  -4   4   4      429.34      432.90      5.68 o 
  -3   4   4       41.32       43.24      1.82 o 
  -2   4   4      511.59      579.92      6.02 o 
  -1   4   4     3049.27     3339.54     16.95 o 
   0   4   4      958.32      958.53     10.25 o 
   1   4   4      201.52      254.77      5.11 o 
   2   4   4      678.46      709.34     10.88 o 
   3   4   4      344.16      359.48      8.45 o 
   4   4   4      142.20      149.92      6.35 o 
   5   4   4        5.83        5.13      0.98 o 
   6   4   4      145.78      140.45      3.24 o 
   7   4   4       38.72       32.77      8.44 o 
   8   4   4        0.90        0.33      0.27 o 
 -11   5   4        0.83        0.18      0.64 o 
 -10   5   4        6.58        5.90      0.94 o 
  -9   5   4       60.95       63.52      2.32 o 
  -8   5   4      135.66      133.88      3.16 o 
  -7   5   4        0.63       -0.10      1.43 o 
  -6   5   4        6.02        3.12      1.06 o 
  -5   5   4       70.84       67.87      2.87 o 
  -4   5   4       95.68      116.70      3.31 o 
  -3   5   4       47.04       54.50      2.12 o 
  -2   5   4      146.50      177.30      3.50 o 
  -1   5   4      281.36      287.77      4.84 o 
   0   5   4       60.63       63.11      2.44 o 
   1   5   4      292.61      343.62      6.27 o 
   2   5   4       41.68       41.36      2.64 o 
   3   5   4       10.55       13.72      1.78 o 
   4   5   4        0.23       -0.14      0.53 o 
   5   5   4       15.58       18.29      1.23 o 
   6   5   4       15.10       13.44      1.18 o 
   7   5   4       13.10       12.80      0.97 o 
 -11   6   4        0.09        0.05      0.44 o 
 -10   6   4        0.53        0.85      0.71 o 
  -9   6   4        1.84        1.40      0.52 o 
  -8   6   4       43.10       44.26      1.69 o 
  -7   6   4      111.04      107.91      6.14 o 
  -6   6   4       78.73       89.01      4.25 o 
  -5   6   4      159.17      159.64      4.59 o 
  -4   6   4      154.38      144.87      4.09 o 
  -3   6   4      569.43      599.69      7.35 o 
  -2   6   4        7.32        4.77      0.78 o 
  -1   6   4       57.41       56.17      2.33 o 
   0   6   4      209.14      212.29      5.00 o 
   1   6   4       36.64       46.45      2.49 o 
   2   6   4      181.91      170.41      5.26 o 
   3   6   4      114.96      117.66      5.08 o 
   4   6   4      116.60      102.40      2.46 o 
   5   6   4       79.82       65.26      2.28 o 
   6   6   4       79.79       82.96      2.09 o 
   7   6   4       75.92       80.45      2.28 o 
 -11   7   4        2.21        3.00      0.50 o 
 -10   7   4       32.81       34.73      1.63 o 
  -9   7   4       12.60       11.77      0.83 o 
  -8   7   4       44.32       41.68      1.21 o 
  -7   7   4      331.07      336.98      5.98 o 
  -6   7   4       22.48       23.20      2.33 o 
  -5   7   4        1.78        1.47      1.03 o 
  -4   7   4       33.64       30.46      2.04 o 
  -3   7   4       20.69       33.22      2.04 o 
  -2   7   4      578.76      531.91      6.56 o 
  -1   7   4      173.08      185.78      4.17 o 
   0   7   4       24.12       31.77      2.34 o 
   1   7   4      142.15      123.19      4.49 o 
   2   7   4      149.66      129.40      4.75 o 
   3   7   4        5.95       -0.03      1.31 o 
   4   7   4       23.65       21.61      1.14 o 
   5   7   4       95.23       87.99      2.19 o 
   6   7   4        2.52        2.67      0.63 o 
   7   7   4       16.86       20.26      1.75 o 
 -11   8   4        0.48        0.46      0.38 o 
 -10   8   4       10.19       11.33      0.83 o 
  -9   8   4        6.26        7.80      0.72 o 
  -8   8   4       77.26       82.99      1.93 o 
  -7   8   4        0.17        0.68      0.50 o 
  -6   8   4      416.67      383.79      8.54 o 
  -5   8   4       84.49       94.12      3.88 o 
  -4   8   4      183.92      158.16      4.51 o 
  -3   8   4       23.22       24.39      1.71 o 
  -2   8   4      269.76      284.77      5.10 o 
  -1   8   4      883.18      890.78      9.54 o 
   0   8   4       29.07       25.31      2.16 o 
   1   8   4        0.25        1.45      1.13 o 
   2   8   4       50.96       55.42      3.09 o 
   3   8   4       10.62       11.25      0.72 o 
   4   8   4       57.26       52.49      1.71 o 
   5   8   4       57.50       60.21      1.57 o 
   6   8   4        0.11        0.29      0.46 o 
   7   8   4        0.83        0.24      0.78 o 
 -10   9   4        0.44        1.92      0.54 o 
  -9   9   4        5.15        6.18      0.58 o 
  -8   9   4        4.87        4.58      0.53 o 
  -7   9   4      169.71      161.93      2.66 o 
  -6   9   4        7.98        7.64      0.77 o 
  -5   9   4       24.52       30.61      2.55 o 
  -4   9   4       35.12       39.89      2.44 o 
  -3   9   4       60.75       56.76      2.79 o 
  -2   9   4      336.02      374.32      6.49 o 
  -1   9   4        0.07        1.99      0.94 o 
   0   9   4       13.82       12.45      1.78 o 
   1   9   4        4.58        4.58      1.29 o 
   2   9   4       11.40        8.59      0.72 o 
   3   9   4        1.89        1.43      0.51 o 
   4   9   4       67.74       59.52      2.44 o 
   5   9   4        0.71        0.41      0.63 o 
   6   9   4        6.76        7.40      0.67 o 
   7   9   4        1.22        0.57      0.71 o 
 -10  10   4       13.76       11.30      0.75 o 
  -9  10   4       70.19       67.42      1.43 o 
  -8  10   4        0.96        0.82      0.38 o 
  -7  10   4        0.54        0.11      0.54 o 
  -6  10   4       48.15       47.50      1.40 o 
  -5  10   4      172.62      172.40      3.38 o 
  -4  10   4      316.68      305.85      7.22 o 
  -3  10   4       91.91       90.79      3.68 o 
  -2  10   4        2.10        3.73      1.37 o 
  -1  10   4      242.25      240.01      6.20 o 
   0  10   4      322.31      314.71      7.74 o 
   1  10   4        8.30        7.22      0.81 o 
   2  10   4       14.85       12.89      1.14 o 
   3  10   4       15.94       13.90      1.04 o 
   4  10   4      120.78      129.01      4.67 o 
   5  10   4       12.41       13.32      1.15 o 
   6  10   4        0.22       -0.06      0.51 o 
 -10  11   4       65.71       80.20      4.38 o 
  -9  11   4       89.20       81.55      1.66 o 
  -8  11   4        4.98        3.80      0.44 o 
  -7  11   4        4.25        6.29      0.60 o 
  -6  11   4      329.90      318.17      6.31 o 
  -5  11   4       17.35       15.16      0.97 o 
  -4  11   4        6.82        8.19      0.65 o 
  -3  11   4      113.84      111.01      3.12 o 
  -2  11   4      228.59      214.74      8.00 o 
  -1  11   4        0.36        1.94      1.10 o 
   0  11   4      139.67      139.95      2.51 o 
   1  11   4      273.65      247.66      3.71 o 
   2  11   4        4.70        6.07      0.91 o 
   3  11   4      105.61      101.97      2.19 o 
   4  11   4       40.16       38.00      1.58 o 
   5  11   4       12.54       13.03      0.93 o 
   6  11   4        6.79        6.37      0.48 o 
  -9  12   4        2.07        2.04      0.37 o 
  -8  12   4        5.28        5.30      0.62 o 
  -7  12   4        2.10        0.82      0.61 o 
  -6  12   4       51.31       47.23      1.80 o 
  -5  12   4       86.03       84.13      1.78 o 
  -4  12   4       34.28       29.81      1.14 o 
  -3  12   4       25.27       26.52      1.09 o 
  -2  12   4       26.23       23.06      1.18 o 
  -1  12   4       93.78       87.12      1.89 o 
   0  12   4        0.33        0.23      0.85 o 
   1  12   4        8.14        8.56      0.71 o 
   2  12   4        1.74        1.81      0.53 o 
   3  12   4        7.82        6.64      0.69 o 
   4  12   4       42.92       46.03      1.64 o 
   5  12   4        8.75        9.70      0.93 o 
  -8  13   4       14.40       15.41      0.79 o 
  -7  13   4        2.90        2.77      0.57 o 
  -6  13   4       72.32       70.09      1.80 o 
  -5  13   4      166.10      150.24      2.14 o 
  -4  13   4       18.25       15.95      0.97 o 
  -3  13   4        0.70        0.03      0.56 o 
  -2  13   4       11.71       11.01      1.08 o 
  -1  13   4      142.13      144.84      2.43 o 
   0  13   4      155.99      159.24      2.36 o 
   1  13   4        4.30        4.39      0.61 o 
   2  13   4       97.12       86.45      2.33 o 
   3  13   4       10.58       10.25      0.91 o 
   4  13   4        1.15        1.11      0.68 o 
   5  13   4       11.04       11.96      0.73 o 
  -8  14   4       19.86       21.45      0.92 o 
  -7  14   4        9.28       11.99      0.89 o 
  -6  14   4        1.96        2.67      0.54 o 
  -5  14   4       72.03       75.75      1.87 o 
  -4  14   4      124.33      122.12      2.37 o 
  -3  14   4       14.88       11.22      0.82 o 
  -2  14   4      102.52      103.48      2.52 o 
  -1  14   4      124.40      128.65      2.38 o 
   0  14   4      247.60      249.45      3.30 o 
   1  14   4       11.29       14.02      1.03 o 
   2  14   4       43.71       49.63      1.73 o 
   3  14   4      113.04      111.52      2.35 o 
   4  14   4       35.49       45.53      2.30 o 
  -7  15   4       16.20       17.88      0.79 o 
  -6  15   4       11.91       12.57      0.76 o 
  -5  15   4        1.04        1.33      0.48 o 
  -4  15   4        8.77        9.35      0.76 o 
  -3  15   4      119.57      125.56      2.69 o 
  -2  15   4       16.21       18.49      1.15 o 
  -1  15   4       29.81       29.96      1.17 o 
   0  15   4      106.87      108.71      2.10 o 
   1  15   4       44.62       46.06      1.85 o 
   2  15   4       15.63       17.83      1.04 o 
   3  15   4        6.62        6.68      1.08 o 
  -6  16   4       11.61       11.92      0.57 o 
  -5  16   4        0.01       -0.31      0.42 o 
  -4  16   4       19.03       18.51      0.81 o 
  -3  16   4        0.92        0.83      0.53 o 
  -2  16   4        1.25        0.96      0.55 o 
  -1  16   4       60.17       55.40      1.68 o 
   0  16   4       17.59       17.89      1.02 o 
   1  16   4        8.09        8.51      0.73 o 
   2  16   4       19.63       17.36      0.86 o 
  -5  17   4       15.42       14.19      0.59 o 
  -4  17   4        0.29        1.08      0.50 o 
  -3  17   4        7.03        9.39      0.71 o 
  -2  17   4       14.91       16.03      1.17 o 
  -1  17   4        1.38        1.81      0.48 o 
   0  17   4        0.05       -0.41      0.42 o 
   1  17   4        4.75        3.47      0.57 o 
  -2  18   4       22.95       28.55      1.03 o 
  -1  18   4       10.98       13.20      0.68 o 
 -12   1   5        1.67        0.19      0.57 o 
 -11   1   5        0.15        0.34      0.44 o 
 -10   1   5        9.95        9.17      1.33 o 
  -9   1   5        2.78        3.59      0.76 o 
  -8   1   5        1.48        0.43      1.26 o 
  -7   1   5       21.29       23.40      2.27 o 
  -6   1   5       14.94       15.28      1.77 o 
  -5   1   5      106.43       79.02      3.85 o 
  -4   1   5     2912.16     3119.21     19.87 o 
  -3   1   5     1354.02     1509.58     16.32 o 
  -2   1   5        4.70        5.02      0.87 o 
  -1   1   5     1941.93     1986.35     13.32 o 
   0   1   5     1448.24     1510.07     14.33 o 
   1   1   5       44.10       55.19      3.49 o 
   2   1   5       22.01       23.70      3.01 o 
   3   1   5      691.97      668.20     17.91 o 
   4   1   5       29.39       26.55      2.14 o 
   5   1   5        0.01        0.02      0.81 o 
   6   1   5       19.56       21.27      1.14 o 
   7   1   5       17.37       20.76      1.08 o 
 -12   2   5        2.95        1.44      0.51 o 
 -11   2   5       19.23       18.28      1.16 o 
 -10   2   5       82.21       59.97     28.41 o 
  -9   2   5       50.79       47.52      5.04 o 
  -8   2   5        6.23        6.27      1.21 o 
  -7   2   5       58.88       60.68      3.57 o 
  -6   2   5       12.47        6.77      1.37 o 
  -5   2   5       12.72       12.33      1.46 o 
  -4   2   5      237.66      255.65      7.03 o 
  -3   2   5      748.14      758.51      9.52 o 
  -2   2   5      174.69      190.63      3.95 o 
  -1   2   5      239.99      294.97      6.35 o 
   0   2   5      253.80      268.65      7.74 o 
   1   2   5      485.64      509.13     10.23 o 
   2   2   5      689.81      682.96     15.26 o 
   3   2   5       28.03       30.78      5.17 o 
   4   2   5      374.49      363.83      5.23 o 
   5   2   5      104.51      102.53      4.02 o 
   6   2   5       11.96       12.64      0.91 o 
   7   2   5       10.16        9.80      0.78 o 
 -12   3   5        6.00        6.48      2.19 o 
 -11   3   5       57.34       56.60      1.87 o 
 -10   3   5        0.18        0.47      0.63 o 
  -9   3   5       25.32       26.49      2.64 o 
  -8   3   5        5.15        7.10      1.06 o 
  -7   3   5       86.65       87.40      4.74 o 
  -6   3   5       25.37       27.72      2.60 o 
  -5   3   5       35.44       25.92      1.94 o 
  -4   3   5      270.45      258.98      5.35 o 
  -3   3   5       11.47       16.29      1.27 o 
  -2   3   5        4.73        6.10      1.10 o 
  -1   3   5        0.58        3.20      0.98 o 
   0   3   5       54.97       61.06      3.40 o 
   1   3   5       68.30       58.69      3.73 o 
   2   3   5       41.09       39.97      2.96 o 
   3   3   5      135.69      129.65      6.17 o 
   4   3   5       76.01       80.33      2.54 o 
   5   3   5       15.16       17.89      1.85 o 
   6   3   5        4.98        4.80      0.69 o 
   7   3   5        0.33        0.08      0.44 o 
 -11   4   5        2.45        3.30      0.63 o 
 -10   4   5        6.67        6.69      1.06 o 
  -9   4   5      111.68      125.78     15.70 o 
  -8   4   5       53.86       56.64      3.55 o 
  -7   4   5        7.75        9.54      1.59 o 
  -6   4   5       89.83       98.38      4.32 o 
  -5   4   5       64.92       53.19      2.74 o 
  -4   4   5        1.21        1.99      0.78 o 
  -3   4   5       69.25       70.05      2.73 o 
  -2   4   5       23.61       22.03      2.10 o 
  -1   4   5        0.08       -0.79      0.79 o 
   0   4   5        4.05        2.69      0.88 o 
   1   4   5      481.23      482.62     10.46 o 
   2   4   5       10.53        8.02      3.48 o 
   3   4   5       93.89       94.20      2.32 o 
   4   4   5      140.62      142.30      2.37 o 
   5   4   5      195.84      201.67      5.68 o 
   6   4   5        9.11       11.20      0.85 o 
   7   4   5       13.45       13.24      0.75 o 
 -11   5   5        7.50       12.34      1.11 o 
 -10   5   5        2.13        2.06      0.79 o 
  -9   5   5        9.16       12.10      1.19 o 
  -8   5   5      233.41      224.81      5.78 o 
  -7   5   5       83.39       77.62      5.27 o 
  -6   5   5      113.43      116.15      4.44 o 
  -5   5   5       72.85       65.18      2.87 o 
  -4   5   5      618.19      605.72      8.16 o 
  -3   5   5       51.06       48.20      2.65 o 
  -2   5   5       83.55       85.25      4.06 o 
  -1   5   5      251.71      211.47      5.46 o 
   0   5   5      581.10      562.05     10.69 o 
   1   5   5       32.80       37.60      2.72 o 
   2   5   5       78.41       78.63      4.77 o 
   3   5   5       33.86       31.76      1.13 o 
   4   5   5       14.55       12.74      0.81 o 
   5   5   5        6.82        7.75      0.68 o 
   6   5   5        3.28        3.07      0.49 o 
   7   5   5        4.08        3.18      0.42 o 
 -11   6   5        6.34        6.73      0.69 o 
 -10   6   5        1.84        1.94      0.64 o 
  -9   6   5       22.84       22.36      2.16 o 
  -8   6   5       71.99       77.10      2.19 o 
  -7   6   5       45.69       42.72      2.23 o 
  -6   6   5        3.93        2.13      1.05 o 
  -5   6   5      441.61      422.40      8.05 o 
  -4   6   5       18.50       14.72      1.49 o 
  -3   6   5      823.10      813.27     12.08 o 
  -2   6   5       15.25       12.51      1.42 o 
  -1   6   5       52.04       65.15      3.25 o 
   0   6   5        1.52        2.31      0.93 o 
   1   6   5      139.49      129.28      5.14 o 
   2   6   5       42.79       35.49      3.73 o 
   3   6   5       15.73       16.55      1.25 o 
   4   6   5       14.88       12.06      1.17 o 
   5   6   5       28.00       29.21      1.12 o 
   6   6   5        2.60        4.45      1.25 o 
 -11   7   5        0.01        0.06      0.45 o 
 -10   7   5        0.05        0.68      0.57 o 
  -9   7   5        2.19        2.77      0.71 o 
  -8   7   5       35.39       37.08      1.39 o 
  -7   7   5      232.31      215.14      4.10 o 
  -6   7   5        5.19        4.74      1.38 o 
  -5   7   5       78.38       75.41      3.90 o 
  -4   7   5      109.24      110.39      4.21 o 
  -3   7   5       25.84       17.38      1.68 o 
  -2   7   5      343.22      329.36      7.15 o 
  -1   7   5       46.89       42.58      2.59 o 
   0   7   5       54.80       55.72      3.21 o 
   1   7   5       13.94       10.14      1.59 o 
   2   7   5        1.83        3.42      0.71 o 
   3   7   5       42.32       40.14      1.94 o 
   4   7   5       28.48       22.19      1.23 o 
   5   7   5        3.50        3.33      0.78 o 
   6   7   5       16.34       16.48      1.72 o 
 -11   8   5        1.05        0.88      0.44 o 
 -10   8   5        0.25        0.39      0.68 o 
  -9   8   5        0.22        0.09      0.50 o 
  -8   8   5        6.97        7.49      0.67 o 
  -7   8   5       29.15       24.81      1.23 o 
  -6   8   5      512.34      480.58      5.88 o 
  -5   8   5        0.87        1.59      1.11 o 
  -4   8   5        0.75       -0.73      1.37 o 
  -3   8   5      324.05      294.07      7.11 o 
  -2   8   5      787.62      773.35     11.39 o 
  -1   8   5       32.51       34.96      2.44 o 
   0   8   5       33.10       34.05      2.60 o 
   1   8   5       85.13       78.23      3.98 o 
   2   8   5       54.25       52.30      2.39 o 
   3   8   5       10.88        6.47      1.74 o 
   4   8   5       42.32       43.85      1.70 o 
   5   8   5       50.31       50.46      2.01 o 
   6   8   5        1.60        1.77      0.95 o 
 -10   9   5        0.31        0.09      0.47 o 
  -9   9   5       58.34       59.58      1.40 o 
  -8   9   5        8.64        9.67      0.72 o 
  -7   9   5       57.26       56.31      1.78 o 
  -6   9   5       23.47       22.97      1.38 o 
  -5   9   5       11.03        9.35      1.20 o 
  -4   9   5        2.61        3.30      1.05 o 
  -3   9   5       28.00       20.87      2.12 o 
  -2   9   5        5.62        8.75      1.46 o 
  -1   9   5      233.35      217.19      7.09 o 
   0   9   5       40.61       30.76      2.57 o 
   1   9   5       55.86       51.08      1.62 o 
   2   9   5       87.11       80.20      2.17 o 
   3   9   5      172.93      162.48      3.93 o 
   4   9   5      134.17      135.38      3.41 o 
   5   9   5       10.67       11.36      0.81 o 
   6   9   5        7.19        5.33      0.51 o 
 -10  10   5       10.87       11.99      0.75 o 
  -9  10   5        9.10        9.37      0.64 o 
  -8  10   5      162.16      165.85      2.65 o 
  -7  10   5       73.23       76.44      2.20 o 
  -6  10   5       96.68       90.22      2.23 o 
  -5  10   5       10.10        9.28      0.83 o 
  -4  10   5      167.69      160.89      3.66 o 
  -3  10   5      382.95      371.54      6.19 o 
  -2  10   5      126.20      119.63      4.88 o 
  -1  10   5        0.37        0.70      0.82 o 
   0  10   5       39.83       36.78      1.25 o 
   1  10   5       12.49       12.41      0.73 o 
   2  10   5       19.23       17.67      1.01 o 
   3  10   5       19.43       19.80      1.51 o 
   4  10   5        9.78       12.37      0.82 o 
   5  10   5        4.64        4.00      0.49 o 
 -10  11   5        7.27        8.61      0.51 o 
  -9  11   5        8.13        5.47      0.63 o 
  -8  11   5        7.77        6.08      0.66 o 
  -7  11   5       28.92       30.42      2.32 o 
  -6  11   5       11.57       12.44      1.29 o 
  -5  11   5       88.71       86.32      2.21 o 
  -4  11   5       21.93       18.13      1.35 o 
  -3  11   5      254.75      250.75      4.52 o 
  -2  11   5      265.08      248.30      3.43 o 
  -1  11   5        1.13        0.58      0.54 o 
   0  11   5      162.73      157.24      2.61 o 
   1  11   5       34.95       34.39      1.16 o 
   2  11   5       21.72       19.01      1.02 o 
   3  11   5       46.11       43.92      1.65 o 
   4  11   5        8.33        8.52      0.68 o 
   5  11   5        0.42        0.91      0.34 o 
  -9  12   5        0.93        0.85      0.32 o 
  -8  12   5        8.39        9.24      0.69 o 
  -7  12   5      109.45      115.11      2.60 o 
  -6  12   5      133.49      128.63      2.79 o 
  -5  12   5        3.50        3.43      0.66 o 
  -4  12   5       74.33       83.32      1.98 o 
  -3  12   5      717.43      688.00      5.34 o 
  -2  12   5      312.98      312.31      4.45 o 
  -1  12   5        1.28        1.70      0.51 o 
   0  12   5      135.33      134.16      2.50 o 
   1  12   5      193.25      193.75      2.95 o 
   2  12   5      168.45      173.65      3.92 o 
   3  12   5       26.19       26.77      1.58 o 
   4  12   5        3.32        2.02      0.52 o 
  -8  13   5       27.20       25.90      0.76 o 
  -7  13   5       17.69       22.16      0.89 o 
  -6  13   5       35.96       34.63      1.13 o 
  -5  13   5       46.15       49.63      1.36 o 
  -4  13   5        5.66        6.79      0.78 o 
  -3  13   5       17.61       18.86      1.00 o 
  -2  13   5      203.64      199.95      2.92 o 
  -1  13   5        1.91        1.86      0.52 o 
   0  13   5       83.49       82.92      1.73 o 
   1  13   5        0.02       -0.19      0.48 o 
   2  13   5       17.30       17.24      1.34 o 
   3  13   5        6.95        7.49      0.75 o 
   4  13   5        0.06        0.35      0.38 o 
  -8  14   5        7.46        6.74      0.61 o 
  -7  14   5        0.09        0.06      0.53 o 
  -6  14   5        4.03        4.21      0.58 o 
  -5  14   5       29.50       26.72      1.14 o 
  -4  14   5       12.83       10.37      0.79 o 
  -3  14   5        9.24        9.96      0.76 o 
  -2  14   5        0.95        0.19      0.52 o 
  -1  14   5        1.06        0.86      0.43 o 
   0  14   5       46.42       46.24      1.42 o 
   1  14   5       54.87       53.96      1.44 o 
   2  14   5       20.83       21.36      1.37 o 
   3  14   5        2.82        3.32      0.52 o 
  -7  15   5        2.53        4.35      0.56 o 
  -6  15   5        0.00        0.28      0.39 o 
  -5  15   5       37.32       38.06      1.24 o 
  -4  15   5       21.95       24.31      1.03 o 
  -3  15   5        0.07        0.13      0.50 o 
  -2  15   5       14.01       11.13      0.88 o 
  -1  15   5       17.42       17.02      1.28 o 
   0  15   5       25.63       21.59      1.07 o 
   1  15   5       14.30       12.35      0.81 o 
   2  15   5        1.58        1.98      0.44 o 
  -6  16   5        3.35        4.28      0.43 o 
  -5  16   5        8.49        7.47      0.58 o 
  -4  16   5        7.53        5.56      0.55 o 
  -3  16   5        0.25       -0.15      0.44 o 
  -2  16   5        3.38        4.23      0.77 o 
  -1  16   5        1.77        1.37      0.55 o 
   0  16   5        8.79        8.83      1.11 o 
   1  16   5       27.85       26.03     13.34 o 
  -4  17   5       21.73       23.53      1.02 o 
  -3  17   5        1.46        1.16      0.55 o 
  -2  17   5        9.61       11.87      0.91 o 
  -1  17   5        9.52       10.17      0.82 o 
 -12   0   6        1.23        0.95      0.53 o 
 -11   0   6       15.23       14.38      1.99 o 
 -10   0   6       17.10       14.75      2.20 o 
  -9   0   6        9.97        9.40      2.10 o 
  -8   0   6       39.49       43.75      6.31 o 
  -7   0   6       25.76       25.51      4.39 o 
  -6   0   6       54.70       58.85      6.24 o 
  -5   0   6       25.55       18.37      3.40 o 
  -4   0   6      185.30      178.18      9.64 o 
  -3   0   6     1400.04     1643.77     19.63 o 
  -2   0   6      303.49      320.68      8.59 o 
  -1   0   6     1656.85     1607.68     48.20 o 
   0   0   6      481.53      470.16     13.05 o 
   1   0   6      119.44      144.32      9.98 o 
   2   0   6     2345.47     2269.73     62.54 o 
   3   0   6      234.99      260.47      7.34 o 
   4   0   6        8.00        5.48      1.38 o 
   5   0   6       76.58       88.40      4.08 o 
   6   0   6       37.09       39.70      2.39 o 
 -12   1   6        0.06       -0.36      0.36 o 
 -11   1   6        6.58        5.70      1.09 o 
 -10   1   6        6.64        7.10      1.24 o 
  -9   1   6        3.77        2.67      0.78 o 
  -8   1   6        0.32        0.26      0.49 o 
  -7   1   6      210.66      198.18      7.32 o 
  -6   1   6      300.05      307.97     13.42 o 
  -5   1   6      227.83      246.02      9.69 o 
  -4   1   6      207.81      200.20      6.30 o 
  -3   1   6      926.87      974.45     10.65 o 
  -2   1   6       17.38       20.34      1.50 o 
  -1   1   6      170.87      167.23      6.77 o 
   0   1   6        4.78        6.36      1.56 o 
   1   1   6      167.66      156.14      8.71 o 
   2   1   6       75.13       68.23      2.37 o 
   3   1   6        0.18        0.75      0.66 o 
   4   1   6        0.13        0.77      0.67 o 
   5   1   6        1.17        1.50      0.73 o 
   6   1   6        1.04        0.88      0.56 o 
 -12   2   6        4.78        4.80      0.52 o 
 -11   2   6        3.72        2.94      1.03 o 
 -10   2   6       12.90       13.07      2.27 o 
  -9   2   6       11.44       11.53      1.10 o 
  -8   2   6        0.03       -0.24      0.64 o 
  -7   2   6       12.93       10.00      1.89 o 
  -6   2   6       76.85       67.18      4.48 o 
  -5   2   6      236.19      279.59      8.60 o 
  -4   2   6       52.01       65.43      3.93 o 
  -3   2   6       34.45       34.54      2.33 o 
  -2   2   6      261.45      279.25      7.42 o 
  -1   2   6      120.02      117.24      4.94 o 
   0   2   6        5.63        4.30      1.56 o 
   1   2   6      238.48      226.98     11.98 o 
   2   2   6       88.84       92.72      2.72 o 
   3   2   6       83.27       70.22      2.70 o 
   4   2   6      130.52      129.01      3.83 o 
   5   2   6       70.47       72.86      2.99 o 
   6   2   6        6.01        7.73      0.85 o 
 -12   3   6        0.46        0.38      0.50 o 
 -11   3   6        0.87        1.50      0.49 o 
 -10   3   6        7.67       10.31      5.03 o 
  -9   3   6        3.45        3.30      0.76 o 
  -8   3   6      112.28      149.94      4.32 o 
  -7   3   6      114.08      107.33      6.08 o 
  -6   3   6      508.60      533.45     12.30 o 
  -5   3   6      293.53      272.47      7.46 o 
  -4   3   6      152.54      137.23      5.34 o 
  -3   3   6      856.65      867.04     18.22 o 
  -2   3   6      424.14      445.94      9.58 o 
  -1   3   6       15.02       25.44      2.14 o 
   0   3   6       85.60       77.73      4.78 o 
   1   3   6      162.65      156.92      7.28 o 
   2   3   6       21.46       14.51      0.81 o 
   3   3   6        5.13        5.70      0.63 o 
   4   3   6       10.44       10.07      0.98 o 
   5   3   6        0.39        0.66      0.65 o 
   6   3   6        4.81        5.51      0.60 o 
 -11   4   6       18.23       19.87      1.03 o 
 -10   4   6        3.37        3.01      0.65 o 
  -9   4   6        9.06       10.39      1.09 o 
  -8   4   6       17.42       22.07      1.36 o 
  -7   4   6      204.00      205.84      7.22 o 
  -6   4   6       13.11        8.05      1.87 o 
  -5   4   6      163.37      159.77      5.40 o 
  -4   4   6      201.65      184.77      5.58 o 
  -3   4   6       58.09       61.77      3.05 o 
  -2   4   6        2.12        0.61      1.06 o 
  -1   4   6      138.50      111.96      4.92 o 
   0   4   6      461.71      461.23     11.68 o 
   1   4   6       80.49       78.37      5.32 o 
   2   4   6      126.78      126.89      2.06 o 
   3   4   6      250.19      236.69      3.23 o 
   4   4   6       30.88       33.31      1.43 o 
   5   4   6        1.02        1.32      0.61 o 
   6   4   6        0.29        0.66      0.41 o 
 -11   5   6       10.74       14.65      1.19 o 
 -10   5   6        5.86        6.92      0.86 o 
  -9   5   6       46.81       50.57      1.87 o 
  -8   5   6        4.22        4.31      0.85 o 
  -7   5   6      256.66      233.18      5.30 o 
  -6   5   6      116.75       99.94      4.98 o 
  -5   5   6       24.10       22.44      2.39 o 
  -4   5   6      245.87      226.96      6.37 o 
  -3   5   6        0.99        0.61      0.85 o 
  -2   5   6       16.82       21.40      2.50 o 
  -1   5   6        0.01       -0.86      1.16 o 
   0   5   6       49.69       53.11      4.12 o 
   1   5   6      133.61      133.77      6.84 o 
   2   5   6        0.48        0.16      0.38 o 
   3   5   6        5.65        4.03      0.67 o 
   4   5   6       20.04       18.09      1.06 o 
   5   5   6        1.21        1.91      0.57 o 
   6   5   6        1.55        2.64      0.40 o 
 -11   6   6        5.84        8.55      0.98 o 
 -10   6   6        2.03        2.67      0.73 o 
  -9   6   6        0.39       -0.13      0.69 o 
  -8   6   6        5.59        5.77      0.66 o 
  -7   6   6       26.99       25.96      1.54 o 
  -6   6   6       25.54       26.33      2.72 o 
  -5   6   6      370.83      356.00      9.24 o 
  -4   6   6        4.88        4.74      1.14 o 
  -3   6   6       72.95       63.38      3.96 o 
  -2   6   6        7.63        9.37      1.65 o 
  -1   6   6      262.63      258.80      8.32 o 
   0   6   6       88.71       87.98      5.39 o 
   1   6   6        2.24        2.39      0.53 o 
   2   6   6       39.15       35.48      1.74 o 
   3   6   6       60.19       58.76      3.19 o 
   4   6   6        1.95        1.75      1.01 o 
   5   6   6        5.98        7.97      1.40 o 
 -11   7   6       12.97       19.79      2.64 o 
 -10   7   6       38.38       45.79      1.90 o 
  -9   7   6       58.85       64.80      2.06 o 
  -8   7   6        0.03        0.54      0.52 o 
  -7   7   6       44.45       43.80      2.80 o 
  -6   7   6      551.15      523.40     11.21 o 
  -5   7   6       75.89       74.00      4.41 o 
  -4   7   6        9.25       10.43      1.87 o 
  -3   7   6      244.13      231.43      7.13 o 
  -2   7   6      129.73      127.81      5.41 o 
  -1   7   6      167.75      157.06      6.07 o 
   0   7   6      336.78      291.72      5.44 o 
   1   7   6      246.49      224.35      3.69 o 
   2   7   6      140.51      131.49      2.92 o 
   3   7   6        0.05       -0.53      0.53 o 
   4   7   6       19.45       17.80      1.32 o 
   5   7   6       13.60       13.63      0.99 o 
 -11   8   6        0.00       -0.39      0.57 o 
 -10   8   6       31.70       37.28      1.42 o 
  -9   8   6       70.79       75.15      1.83 o 
  -8   8   6       10.44       11.43      1.01 o 
  -7   8   6       11.79       12.49      1.87 o 
  -6   8   6       89.70       92.65      6.95 o 
  -5   8   6     1121.83     1035.93     16.78 o 
  -4   8   6       89.42       86.51      4.16 o 
  -3   8   6       11.22        9.67      1.72 o 
  -2   8   6       81.94       78.83      5.07 o 
  -1   8   6       84.21       81.26      1.75 o 
   0   8   6       41.20       39.89      1.46 o 
   1   8   6        8.40        5.70      1.52 o 
   2   8   6        2.15        2.06      0.59 o 
   3   8   6        6.48        6.15      0.76 o 
   4   8   6        0.65        0.85      0.64 o 
   5   8   6        2.45        3.72      0.49 o 
 -10   9   6        1.97        1.48      0.57 o 
  -9   9   6       33.19       36.99      1.45 o 
  -8   9   6       61.59       62.07      1.97 o 
  -7   9   6       40.48       40.84      3.12 o 
  -6   9   6       33.23       31.43      1.71 o 
  -5   9   6      650.15      617.48      6.93 o 
  -4   9   6      239.35      228.69      3.74 o 
  -3   9   6      128.00      111.60      2.74 o 
  -2   9   6      332.27      322.22      4.02 o 
  -1   9   6       28.54       25.77      1.09 o 
   0   9   6        7.97        4.56      0.87 o 
   1   9   6        1.57        1.62      0.65 o 
   2   9   6        0.10        0.07      0.56 o 
   3   9   6        0.04        0.19      0.46 o 
   4   9   6       11.84        9.87      0.78 o 
   5   9   6        0.92        0.88      0.34 o 
 -10  10   6        4.53        5.29      0.70 o 
  -9  10   6        7.82        8.53      0.65 o 
  -8  10   6       94.55       95.14      2.34 o 
  -7  10   6        0.46        0.67      0.75 o 
  -6  10   6       88.65       98.53      6.81 o 
  -5  10   6      371.37      352.72      4.55 o 
  -4  10   6      142.41      141.44      2.91 o 
  -3  10   6       38.90       43.45      1.76 o 
  -2  10   6      449.87      403.46      5.03 o 
  -1  10   6      245.30      249.40      3.33 o 
   0  10   6       18.87       16.24      1.11 o 
   1  10   6       13.98        9.33      0.89 o 
   2  10   6      102.43      101.56      2.12 o 
   3  10   6       17.50       20.11      0.96 o 
   4  10   6        5.06        3.00      0.52 o 
  -9  11   6        0.34        0.28      0.37 o 
  -8  11   6        6.09        7.11      0.65 o 
  -7  11   6       32.57       37.05      1.50 o 
  -6  11   6        0.45        0.28      0.58 o 
  -5  11   6        8.28        6.78      1.00 o 
  -4  11   6       10.40       10.51      0.96 o 
  -3  11   6        0.46        1.40      0.50 o 
  -2  11   6       10.29        8.01      0.83 o 
  -1  11   6        0.59        0.32      0.45 o 
   0  11   6       32.80       28.18      1.48 o 
   1  11   6       82.60       80.32      1.90 o 
   2  11   6       44.96       42.21      1.36 o 
   3  11   6       51.07       51.19      1.35 o 
   4  11   6        2.57        2.29      0.53 o 
  -9  12   6        0.36        0.40      0.30 o 
  -8  12   6       18.04       18.49      0.85 o 
  -7  12   6       38.23       34.75      1.41 o 
  -6  12   6       14.95       19.00      0.95 o 
  -5  12   6        8.16        8.24      0.85 o 
  -4  12   6        1.17        0.76      0.51 o 
  -3  12   6        0.94        0.22      0.48 o 
  -2  12   6        0.10        0.55      0.60 o 
  -1  12   6       20.06       16.47      1.72 o 
   0  12   6       53.67       52.17      1.53 o 
   1  12   6       31.53       27.53      1.12 o 
   2  12   6        6.35        5.89      0.78 o 
   3  12   6        0.16        0.26      0.52 o 
  -8  13   6        6.92        7.27      0.49 o 
  -7  13   6        2.06        2.72      0.60 o 
  -6  13   6        1.58        1.16      0.45 o 
  -5  13   6        5.89        5.68      0.67 o 
  -4  13   6       13.09       12.95      0.99 o 
  -3  13   6       18.59       20.37      1.00 o 
  -2  13   6       69.70       49.85     27.24 o 
  -1  13   6        1.01        1.22      0.50 o 
   0  13   6       17.47       15.93      0.87 o 
   1  13   6        6.28        5.58      0.57 o 
   2  13   6        4.81        2.56      0.50 o 
   3  13   6        0.10        0.47      0.43 o 
  -7  14   6        0.92        1.42      0.42 o 
  -6  14   6        5.11        4.86      0.54 o 
  -5  14   6       15.32       17.37      0.99 o 
  -4  14   6       14.86       16.20      1.04 o 
  -3  14   6        3.08        3.10      0.59 o 
  -2  14   6        5.26        6.34      0.89 o 
  -1  14   6       45.47       46.92      1.89 o 
   0  14   6        2.40        1.68      0.46 o 
   1  14   6        6.73        7.76      0.78 o 
   2  14   6        2.93        3.09      0.56 o 
  -6  15   6       21.30       23.15      0.84 o 
  -5  15   6        0.71        1.16      0.42 o 
  -4  15   6       39.42       43.14      1.08 o 
  -3  15   6        8.25        9.93      0.94 o 
  -2  15   6       11.78       11.32      0.98 o 
  -1  15   6        1.95        1.38      0.70 o 
   0  15   6        2.24        1.56      0.51 o 
   1  15   6        6.89        7.65      0.66 o 
  -5  16   6        0.00       -0.27      0.27 o 
  -4  16   6        8.17        8.71      0.66 o 
  -3  16   6       19.05       15.21     10.16 o 
  -2  16   6        1.23        1.24      0.49 o 
  -1  16   6        0.38        0.68      0.42 o 
 -12   1   7        0.33        0.23      0.38 o 
 -11   1   7        3.79        4.99      1.02 o 
 -10   1   7       21.50       26.56      1.99 o 
  -9   1   7       18.76       18.42      1.47 o 
  -8   1   7      108.72      115.11      4.33 o 
  -7   1   7       26.40       29.23      1.92 o 
  -6   1   7       93.93       88.93      8.06 o 
  -5   1   7      153.80      171.23      8.60 o 
  -4   1   7        0.44        2.20      1.04 o 
  -3   1   7        0.80        0.67      0.87 o 
  -2   1   7       21.09       29.30      2.78 o 
  -1   1   7       22.72       19.47      3.10 o 
   0   1   7        5.69        0.17      5.26 o 
   1   1   7       80.87       83.38      1.99 o 
   2   1   7       39.09       40.53      1.66 o 
   3   1   7       27.43       25.10      1.70 o 
   4   1   7       24.41       26.55      1.64 o 
   5   1   7        0.11       -0.10      0.55 o 
 -12   2   7        0.61        0.63      0.43 o 
 -11   2   7        1.05        2.02      0.66 o 
 -10   2   7       12.50       18.84      1.69 o 
  -9   2   7       58.54       59.28      1.95 o 
  -8   2   7       46.55       43.90      2.32 o 
  -7   2   7      116.20       99.92      3.12 o 
  -6   2   7       93.50       79.10      5.15 o 
  -5   2   7        0.40        1.66      1.07 o 
  -4   2   7      103.38       89.10      4.14 o 
  -3   2   7      381.02      390.72      9.53 o 
  -2   2   7       87.63       78.22      4.97 o 
  -1   2   7      103.55       96.74      6.73 o 
   0   2   7     1262.23     1192.89     25.46 o 
   1   2   7      346.08      337.98      4.58 o 
   2   2   7       34.27       35.47      1.56 o 
   3   2   7       40.93       41.88      2.10 o 
   4   2   7       29.26       32.47      1.75 o 
   5   2   7       30.00       35.45      1.52 o 
 -11   3   7        0.51        0.27      0.46 o 
 -10   3   7        5.82        5.28      0.86 o 
  -9   3   7        8.38        7.62      1.25 o 
  -8   3   7        2.11        1.78      0.61 o 
  -7   3   7       40.53       32.34      3.62 o 
  -6   3   7       88.71       78.44      4.58 o 
  -5   3   7      260.45      277.67      8.27 o 
  -4   3   7      239.60      216.90      7.10 o 
  -3   3   7       34.61       34.68      3.03 o 
  -2   3   7       52.62       50.15      3.99 o 
  -1   3   7      478.18      461.76     14.63 o 
   0   3   7      291.05      284.94      6.15 o 
   1   3   7        0.37        0.90      0.46 o 
   2   3   7       50.62       47.68      1.79 o 
   3   3   7        0.31        0.77      0.50 o 
   4   3   7       36.03       37.92      2.28 o 
   5   3   7        9.81       10.30      0.71 o 
 -11   4   7        1.76        2.05      0.75 o 
 -10   4   7        7.77        8.08      0.82 o 
  -9   4   7       62.82       70.10      2.79 o 
  -8   4   7       27.43       29.44      1.44 o 
  -7   4   7       16.81       15.28      1.21 o 
  -6   4   7       21.40       17.93      2.97 o 
  -5   4   7       17.24       14.41      2.04 o 
  -4   4   7       23.69       25.07      2.64 o 
  -3   4   7      247.32      240.04      7.80 o 
  -2   4   7      212.17      184.92      6.98 o 
  -1   4   7       11.09       14.09      2.86 o 
   0   4   7      129.73      112.46      2.20 o 
   1   4   7        2.44        3.32      0.52 o 
   2   4   7        0.33       -0.08      0.48 o 
   3   4   7       36.45       35.72      1.49 o 
   4   4   7        0.87        1.18      0.48 o 
   5   4   7        6.01        6.35      0.59 o 
 -11   5   7       22.47       23.79      3.29 o 
 -10   5   7        6.81        7.87      1.07 o 
  -9   5   7       43.67       47.10      2.78 o 
  -8   5   7      382.03      370.56      5.65 o 
  -7   5   7      722.05      700.34      7.90 o 
  -6   5   7      157.23      143.02      4.85 o 
  -5   5   7      288.12      291.32      9.37 o 
  -4   5   7      263.04      241.73      8.83 o 
  -3   5   7      101.81      102.88      5.83 o 
  -2   5   7      288.04      260.65      8.51 o 
  -1   5   7      426.85      393.83      3.81 o 
   0   5   7       34.13       31.26      1.20 o 
   1   5   7        1.87        1.31      0.49 o 
   2   5   7      110.75      115.36      2.26 o 
   3   5   7      112.54      119.70      2.20 o 
   4   5   7        6.04        6.62      0.54 o 
   5   5   7        0.06        0.53      0.36 o 
 -11   6   7       16.06       18.71      2.44 o 
 -10   6   7        5.28        6.62      0.85 o 
  -9   6   7        2.82        2.91      0.72 o 
  -8   6   7       26.46       29.90      1.47 o 
  -7   6   7      552.42      554.33     10.07 o 
  -6   6   7      170.31      155.97      3.83 o 
  -5   6   7      207.36      185.90      3.85 o 
  -4   6   7       66.15       59.67      4.58 o 
  -3   6   7      246.86      244.19      8.28 o 
  -2   6   7      233.98      216.99      3.21 o 
  -1   6   7        2.53        2.04      0.41 o 
   0   6   7       84.89       82.16      2.77 o 
   1   6   7       33.17       35.95      1.91 o 
   2   6   7       32.85       34.31      1.81 o 
   3   6   7        0.19       -0.64      0.64 o 
   4   6   7        6.22        8.88      0.85 o 
 -11   7   7       25.03       24.36      1.59 o 
 -10   7   7       20.41       22.26      1.18 o 
  -9   7   7       20.32       22.33      1.50 o 
  -8   7   7      264.36      269.21      4.70 o 
  -7   7   7       38.12       34.06      1.48 o 
  -6   7   7      131.91      132.48      3.57 o 
  -5   7   7      549.69      526.94      5.71 o 
  -4   7   7      272.95      254.88      4.96 o 
  -3   7   7        0.03       -0.16      0.41 o 
  -2   7   7        6.84        5.85      0.90 o 
  -1   7   7        8.70        6.30      0.62 o 
   0   7   7       21.85       18.14      1.40 o 
   1   7   7        0.09        0.46      0.63 o 
   2   7   7        0.59        1.10      0.94 o 
   3   7   7        1.83        1.91      0.70 o 
   4   7   7        0.94        1.63      0.51 o 
 -10   8   7       11.33       13.65      1.11 o 
  -9   8   7        2.69        3.50      0.67 o 
  -8   8   7       33.57       36.01      1.53 o 
  -7   8   7       51.79       47.72      2.16 o 
  -6   8   7       10.93        9.53      1.14 o 
  -5   8   7       18.57       15.55      1.09 o 
  -4   8   7      424.55      398.91      4.86 o 
  -3   8   7      126.34      126.96      2.39 o 
  -2   8   7       32.56       30.27      1.07 o 
  -1   8   7        0.02       -0.25      0.58 o 
   0   8   7      126.49      112.58      3.35 o 
   1   8   7       62.91       61.09      2.43 o 
   2   8   7        0.81        0.99      0.93 o 
   3   8   7        2.85        2.98      0.70 o 
   4   8   7       11.37       11.01      0.83 o 
 -10   9   7        4.45        4.78      0.74 o 
  -9   9   7       15.27       18.47      1.04 o 
  -8   9   7       40.00       41.41      1.59 o 
  -7   9   7        2.10        1.99      0.73 o 
  -6   9   7        4.04        5.68      0.95 o 
  -5   9   7       28.45       28.13      1.44 o 
  -4   9   7       19.92       14.62      1.09 o 
  -3   9   7        0.10       -0.04      0.44 o 
  -2   9   7       34.64       38.38      1.21 o 
  -1   9   7       53.12       50.51      1.89 o 
   0   9   7       37.89       36.07      1.94 o 
   1   9   7       56.64       52.10      2.19 o 
   2   9   7       23.74       25.69      2.30 o 
   3   9   7       17.59       17.28      1.11 o 
 -10  10   7        0.59        1.12      0.37 o 
  -9  10   7        0.24        0.08      0.45 o 
  -8  10   7        4.71        4.68      0.70 o 
  -7  10   7       25.50       26.93      1.62 o 
  -6  10   7        5.64        5.47      0.96 o 
  -5  10   7        0.71        0.27      0.52 o 
  -4  10   7       24.46       22.82      1.33 o 
  -3  10   7        0.56        0.36      0.41 o 
  -2  10   7       24.88       23.72      1.99 o 
  -1  10   7       37.04       33.92      1.49 o 
   0  10   7       10.10        7.92      1.02 o 
   1  10   7        0.71        1.72      0.67 o 
   2  10   7        2.01        2.43      1.08 o 
   3  10   7        2.65        1.76      0.77 o 
  -9  11   7        2.71        3.57      0.58 o 
  -8  11   7        0.40        0.13      0.50 o 
  -7  11   7       18.81       16.25      1.25 o 
  -6  11   7        7.24        6.88      1.45 o 
  -5  11   7       53.36       53.62      1.87 o 
  -4  11   7       20.10       20.40      1.25 o 
  -3  11   7        1.90        0.68      0.46 o 
  -2  11   7        5.74        4.79      0.88 o 
  -1  11   7        0.99        0.95      0.61 o 
   0  11   7        1.35        1.02      0.54 o 
   1  11   7        9.51       10.52      1.01 o 
   2  11   7        4.50        3.39      1.02 o 
  -8  12   7        1.58        2.05      0.47 o 
  -7  12   7       12.46       13.42      0.90 o 
  -6  12   7       32.64       34.91      1.42 o 
  -5  12   7       12.41       12.29      0.98 o 
  -4  12   7       17.82       18.74      1.16 o 
  -3  12   7        0.31        0.39      0.49 o 
  -2  12   7       12.66       12.95      1.19 o 
  -1  12   7        0.03        0.18      0.52 o 
   0  12   7        6.24        8.08      0.93 o 
   1  12   7        2.69        3.38      0.61 o 
   2  12   7        0.70        2.65      0.87 o 
  -8  13   7       27.38       31.25      1.12 o 
  -7  13   7        9.20       14.69      1.09 o 
  -6  13   7       15.50       19.26      1.02 o 
  -5  13   7       63.42       66.52      1.62 o 
  -4  13   7       14.88       15.97      0.85 o 
  -3  13   7        1.29        0.84      0.75 o 
  -2  13   7       10.16        7.30      5.43 o 
  -1  13   7      133.36      116.58     67.95 o 
   0  13   7       25.01       23.97      1.40 o 
   1  13   7       13.41        7.22      5.04 o 
  -7  14   7        0.36        0.07      0.34 o 
  -6  14   7       20.08       20.14      0.81 o 
  -5  14   7        9.88       11.81      0.70 o 
  -4  14   7       11.14        9.86      0.65 o 
  -3  14   7       11.55       11.56      1.27 o 
  -2  14   7       16.36       13.38      7.96 o 
  -1  14   7        1.08        0.09      0.65 o 
   0  14   7        4.04        3.58      0.52 o 
  -5  15   7        2.85        3.58      0.39 o 
  -4  15   7       32.35       31.76      1.05 o 
  -3  15   7        2.93        1.65      1.45 o 
  -2  15   7       27.85       23.10     13.66 o 
  -1  15   7        8.32        8.14      5.73 o 
 -11   0   8        7.30        8.07      1.54 o 
 -10   0   8        0.02        0.00      0.68 o 
  -9   0   8      182.89      164.39     12.44 o 
  -8   0   8       16.12       13.79      1.38 o 
  -7   0   8       29.44       27.93      5.23 o 
  -6   0   8        8.49        7.43      0.80 o 
  -5   0   8      248.81      230.01      6.31 o 
  -4   0   8      146.92      130.32      3.83 o 
  -3   0   8       30.99       36.42      1.65 o 
  -2   0   8      711.54      653.57      7.24 o 
  -1   0   8       27.22       25.42      1.13 o 
   0   0   8       13.22       13.52      1.03 o 
   1   0   8       24.57       21.73      1.55 o 
   2   0   8        9.59       14.18      1.87 o 
   3   0   8       92.98       92.44      3.98 o 
   4   0   8       20.21       30.06      1.99 o 
 -11   1   8        0.09        0.07      0.48 o 
 -10   1   8       41.37       47.29      3.49 o 
  -9   1   8       27.06       28.44      1.14 o 
  -8   1   8       37.59       30.71      1.63 o 
  -7   1   8        4.30        4.70      0.82 o 
  -6   1   8       19.22       17.28      0.94 o 
  -5   1   8       14.59       13.33      0.60 o 
  -4   1   8       19.84       17.51      0.78 o 
  -3   1   8      207.24      187.63      2.19 o 
  -2   1   8      212.96      205.92      2.28 o 
  -1   1   8        0.02       -0.01      0.31 o 
   0   1   8        7.30        4.94      0.53 o 
   1   1   8       18.54       24.57      1.33 o 
   2   1   8       85.98       75.76      2.16 o 
   3   1   8        2.25        2.49      0.80 o 
   4   1   8        1.94        2.61      0.50 o 
 -11   2   8       16.16       17.65      1.10 o 
 -10   2   8        2.64        5.27      0.66 o 
  -9   2   8       80.49       83.45      5.94 o 
  -8   2   8        2.09        0.76      0.54 o 
  -7   2   8       19.34       18.59      1.54 o 
  -6   2   8        2.99        2.25      0.54 o 
  -5   2   8       30.15       25.98      0.76 o 
  -4   2   8      200.59      180.55      2.30 o 
  -3   2   8        2.57        1.47      0.27 o 
  -2   2   8       25.03       20.86      0.78 o 
  -1   2   8      143.49      146.63      3.04 o 
   0   2   8       49.92       46.21      1.52 o 
   1   2   8        4.21        3.96      0.67 o 
   2   2   8        0.02        0.29      0.81 o 
   3   2   8        0.18        0.40      0.64 o 
   4   2   8       20.04       18.73      0.86 o 
 -11   3   8       46.20       46.02      1.65 o 
 -10   3   8      165.87      169.20      4.75 o 
  -9   3   8       85.06       91.54      3.59 o 
  -8   3   8       65.74       67.32      6.18 o 
  -7   3   8      136.82      124.99      3.39 o 
  -6   3   8      135.08      126.44      3.25 o 
  -5   3   8       14.83       17.25      0.76 o 
  -4   3   8        1.76        2.25      0.33 o 
  -3   3   8       29.56       26.46      0.85 o 
  -2   3   8       63.86       60.33      1.17 o 
  -1   3   8       44.31       49.41      1.38 o 
   0   3   8        4.54        5.68      0.64 o 
   1   3   8       15.91       12.72      1.00 o 
   2   3   8       21.76       28.33      1.35 o 
   3   3   8        1.19        1.75      0.41 o 
   4   3   8        8.59        9.22      0.62 o 
 -11   4   8        0.34        0.26      0.47 o 
 -10   4   8      116.05      127.84      2.97 o 
  -9   4   8       89.79       98.61      2.25 o 
  -8   4   8        0.53        1.63      0.69 o 
  -7   4   8      168.81      156.81      3.87 o 
  -6   4   8      231.12      232.45      3.26 o 
  -5   4   8      115.14      116.26      2.68 o 
  -4   4   8        2.29        2.67      0.32 o 
  -3   4   8      181.71      168.24      1.91 o 
  -2   4   8      348.94      346.09      2.93 o 
  -1   4   8       21.96       21.02      0.92 o 
   0   4   8       50.30       46.85      1.49 o 
   1   4   8       37.34       34.02      1.49 o 
   2   4   8       16.16       17.36      1.06 o 
   3   4   8       16.12       21.57      1.07 o 
 -11   5   8        5.38        4.70      0.59 o 
 -10   5   8       18.58       15.72      1.02 o 
  -9   5   8        5.49        6.86      0.97 o 
  -8   5   8        5.26        3.76      0.57 o 
  -7   5   8      121.20      113.36      2.72 o 
  -6   5   8       37.02       32.19      1.54 o 
  -5   5   8       70.33       64.20      1.73 o 
  -4   5   8       13.11       11.08      0.55 o 
  -3   5   8      359.90      353.64      2.91 o 
  -2   5   8       24.39       30.66      0.91 o 
  -1   5   8       34.89       33.85      1.03 o 
   0   5   8      106.88      109.30      2.23 o 
   1   5   8        0.91        0.72      0.48 o 
   2   5   8       11.57       13.19      0.91 o 
   3   5   8        0.22        0.45      0.37 o 
 -11   6   8        3.00        1.82      0.46 o 
 -10   6   8        0.68        0.93      0.58 o 
  -9   6   8        0.31        0.06      0.68 o 
  -8   6   8        2.22        2.29      0.45 o 
  -7   6   8       48.21       46.43      2.16 o 
  -6   6   8      203.67      205.70      3.72 o 
  -5   6   8       45.53       48.05      1.40 o 
  -4   6   8       47.91       44.12      1.48 o 
  -3   6   8      291.69      273.91      3.13 o 
  -2   6   8      295.01      254.84      3.05 o 
  -1   6   8       36.16       34.74      1.32 o 
   0   6   8        0.25       -0.33      0.59 o 
   1   6   8       24.75       21.99      2.20 o 
   2   6   8        5.39        5.72      1.23 o 
   3   6   8        0.29       -0.12      0.63 o 
 -10   7   8       30.98       31.20      1.43 o 
  -9   7   8        5.62        6.11      0.71 o 
  -8   7   8       22.35       23.57      1.04 o 
  -7   7   8      244.19      232.24      4.83 o 
  -6   7   8        1.11        1.06      0.55 o 
  -5   7   8      118.40      114.49      2.12 o 
  -4   7   8       96.32      100.15      2.26 o 
  -3   7   8       66.11       63.50      1.59 o 
  -2   7   8       19.04       22.07      0.98 o 
  -1   7   8       55.08       49.12      2.28 o 
   0   7   8       26.86       31.62      1.84 o 
   1   7   8       51.32       53.95      3.31 o 
   2   7   8        0.05       -0.05      0.80 o 
   3   7   8        1.63        1.84      0.67 o 
 -10   8   8        5.87        5.94      0.77 o 
  -9   8   8        8.37       10.37      0.69 o 
  -8   8   8        8.88        9.54      0.85 o 
  -7   8   8       20.38       19.87      2.64 o 
  -6   8   8        0.68        0.98      0.59 o 
  -5   8   8        5.51        6.99      0.87 o 
  -4   8   8      141.64      139.86      2.66 o 
  -3   8   8        4.83        4.68      0.56 o 
  -2   8   8        5.19        4.96      0.57 o 
  -1   8   8       39.87       42.25      2.10 o 
   0   8   8       75.31       72.33      2.63 o 
   1   8   8       15.90       12.95      1.77 o 
   2   8   8       10.78       13.61      1.57 o 
  -9   9   8        9.70        9.30      0.65 o 
  -8   9   8        0.05        0.32      0.78 o 
  -7   9   8        1.37        2.18      0.75 o 
  -6   9   8       30.48       26.77      1.79 o 
  -5   9   8       48.05       43.81      1.54 o 
  -4   9   8        1.19        1.22      0.50 o 
  -3   9   8       19.14       18.96      1.04 o 
  -2   9   8        2.90        1.87      0.44 o 
  -1   9   8        7.81        7.47      1.12 o 
   0   9   8        1.04        1.52      0.62 o 
   1   9   8        0.38        0.47      0.88 o 
   2   9   8        0.28        0.65      0.77 o 
  -9  10   8        5.74        6.12      0.51 o 
  -8  10   8       35.02       41.62      1.56 o 
  -7  10   8       40.47       37.54      1.97 o 
  -6  10   8        2.75        2.45      0.78 o 
  -5  10   8       29.61       32.33      1.31 o 
  -4  10   8       32.28       28.77      1.25 o 
  -3  10   8       15.34       15.77      1.08 o 
  -2  10   8        2.68        3.90      0.66 o 
  -1  10   8       54.21       52.27      2.18 o 
   0  10   8       11.25       12.47      1.11 o 
   1  10   8        0.07        0.25      0.79 o 
  -8  11   8       16.92       17.84      0.97 o 
  -7  11   8       20.82       18.94      3.11 o 
  -6  11   8       29.96       30.87      1.15 o 
  -5  11   8        0.05       -0.21      0.56 o 
  -4  11   8       29.21       30.87      1.42 o 
  -3  11   8       78.25       78.13      2.55 o 
  -2  11   8       42.86       42.05      1.91 o 
  -1  11   8       20.05       17.75      1.27 o 
   0  11   8       23.14       22.20      1.29 o 
   1  11   8       12.14       15.84      1.48 o 
  -8  12   8        0.15        0.39      0.34 o 
  -7  12   8       12.62       15.25      0.90 o 
  -6  12   8        1.26        0.85      0.41 o 
  -5  12   8        0.03        0.21      0.50 o 
  -4  12   8        2.61        1.67      0.65 o 
  -3  12   8        0.16       -0.29      0.59 o 
  -2  12   8        4.87        3.38      3.47 o 
  -1  12   8       19.86       18.77      1.16 o 
   0  12   8        2.08        2.34      0.52 o 
  -7  13   8        4.49        5.60      0.47 o 
  -6  13   8       37.02       36.68      1.22 o 
  -5  13   8        3.27        3.56      0.55 o 
  -4  13   8        4.74        6.71      0.76 o 
  -3  13   8       16.17       16.48      1.12 o 
  -2  13   8       14.44       13.28      9.04 o 
  -1  13   8       17.70       15.66      9.44 o 
  -5  14   8       24.38       22.82      0.89 o 
  -4  14   8        7.93        8.97      0.78 o 
  -3  14   8        0.01       -0.23      0.61 o 
 -11   1   9       14.11       13.96      0.72 o 
 -10   1   9       44.92       46.58      1.82 o 
  -9   1   9       77.53       80.28      2.61 o 
  -8   1   9       39.24       38.29      1.94 o 
  -7   1   9        0.21        0.04      0.49 o 
  -6   1   9       31.83       31.99      1.26 o 
  -5   1   9       93.56       89.66      1.55 o 
  -4   1   9       48.02       50.54      1.10 o 
  -3   1   9        4.53        3.69      0.48 o 
  -2   1   9       95.71       95.56      1.78 o 
  -1   1   9       75.34       74.60      1.70 o 
   0   1   9       25.64       29.68      1.77 o 
   1   1   9        9.48        9.33      1.09 o 
   2   1   9       29.68       31.96      1.61 o 
 -11   2   9        6.45        4.99      0.67 o 
 -10   2   9        5.06        4.13      0.56 o 
  -9   2   9       40.43       38.03      3.30 o 
  -8   2   9       39.13       40.04      1.98 o 
  -7   2   9      112.92      101.60      2.54 o 
  -6   2   9       64.74       62.01      1.75 o 
  -5   2   9       16.57       14.58      0.63 o 
  -4   2   9      119.26      105.97      1.83 o 
  -3   2   9       53.72       52.75      1.22 o 
  -2   2   9        0.90        1.22      0.37 o 
  -1   2   9        4.52        4.62      0.54 o 
   0   2   9        0.32        0.99      0.46 o 
   1   2   9       83.63       93.61      2.99 o 
   2   2   9       36.07       43.21      1.78 o 
 -11   3   9        0.03        0.28      0.47 o 
 -10   3   9        1.91        2.70      0.50 o 
  -9   3   9       25.63       24.49      1.01 o 
  -8   3   9        0.51        2.00      0.77 o 
  -7   3   9        0.03        0.04      0.52 o 
  -6   3   9        4.89        5.69      0.57 o 
  -5   3   9        6.25        6.38      0.46 o 
  -4   3   9        4.60        1.95      0.42 o 
  -3   3   9       23.92       22.28      0.89 o 
  -2   3   9       80.27       88.01      1.85 o 
  -1   3   9        0.09        0.20      0.39 o 
   0   3   9        8.32        8.50      0.72 o 
   1   3   9        6.13        6.76      0.76 o 
   2   3   9        1.81        2.17      0.64 o 
 -10   4   9        6.50        5.08      0.52 o 
  -9   4   9        1.32        1.49      0.47 o 
  -8   4   9       28.62       26.78      1.26 o 
  -7   4   9        0.68        0.62      0.49 o 
  -6   4   9        6.08        5.93      0.58 o 
  -5   4   9       79.17       71.07      1.40 o 
  -4   4   9      255.61      251.18      2.60 o 
  -3   4   9       16.26       13.31      0.67 o 
  -2   4   9        0.27        0.31      0.34 o 
  -1   4   9        2.16        1.43      0.42 o 
   0   4   9       21.34       22.29      1.05 o 
   1   4   9       19.29       19.84      0.91 o 
   2   4   9        8.21       11.39      0.89 o 
 -10   5   9       22.08       24.06      1.01 o 
  -9   5   9       28.24       23.32      1.07 o 
  -8   5   9        0.66        0.37      0.50 o 
  -7   5   9        1.64        0.62      0.87 o 
  -6   5   9       41.99       39.11      1.26 o 
  -5   5   9       74.47       76.08      1.95 o 
  -4   5   9       61.32       63.45      1.85 o 
  -3   5   9        9.23        7.67      0.54 o 
  -2   5   9       28.80       25.75      0.92 o 
  -1   5   9       22.78       28.96      1.15 o 
   0   5   9       22.26       23.01      1.03 o 
   1   5   9        1.40        1.14      0.39 o 
   2   5   9        2.02        2.94      0.50 o 
 -10   6   9        5.50        5.85      0.59 o 
  -9   6   9        9.00        9.19      0.62 o 
  -8   6   9        4.32        4.22      0.57 o 
  -7   6   9       29.34       29.64      1.44 o 
  -6   6   9        5.04        4.61      0.54 o 
  -5   6   9        0.20        0.23      0.44 o 
  -4   6   9       82.67       86.32      1.87 o 
  -3   6   9        1.80        3.94      0.48 o 
  -2   6   9        0.14        0.33      0.47 o 
  -1   6   9        0.48        1.52      0.67 o 
   0   6   9       41.64       46.15      3.02 o 
   1   6   9       32.47       35.31      2.43 o 
   2   6   9        0.03       -0.18      0.56 o 
 -10   7   9        8.84        9.85      0.65 o 
  -9   7   9       16.02       17.97      0.94 o 
  -8   7   9        2.56        2.38      0.50 o 
  -7   7   9       19.44       20.57      1.22 o 
  -6   7   9       22.83       22.59      1.10 o 
  -5   7   9      360.95      374.57      3.74 o 
  -4   7   9       11.61       12.99      0.83 o 
  -3   7   9      107.74      100.64      1.79 o 
  -2   7   9       37.86       33.94      1.49 o 
  -1   7   9        2.30        2.02      0.76 o 
   0   7   9        0.45        0.82      0.93 o 
   1   7   9        4.11        2.88      1.09 o 
  -9   8   9        0.89        1.77      0.46 o 
  -8   8   9        8.62       10.74      0.78 o 
  -7   8   9       25.70       26.49      1.57 o 
  -6   8   9        0.18        1.12      0.59 o 
  -5   8   9       70.90       74.96      1.68 o 
  -4   8   9        1.54        1.40      0.48 o 
  -3   8   9       44.03       44.19      1.19 o 
  -2   8   9        1.27        1.42      0.50 o 
  -1   8   9        7.49        6.98      0.95 o 
   0   8   9        1.99        1.75      0.95 o 
   1   8   9       10.14        9.13      0.84 o 
  -9   9   9       31.54       34.26      1.08 o 
  -8   9   9       38.91       45.78      1.23 o 
  -7   9   9        3.06        3.65      0.71 o 
  -6   9   9      109.16      113.37      3.72 o 
  -5   9   9      101.60       97.57      1.83 o 
  -4   9   9       80.35       90.12      1.79 o 
  -3   9   9       16.88       19.83      0.86 o 
  -2   9   9       53.12       53.59      3.33 o 
  -1   9   9       28.73       34.24      1.67 o 
   0   9   9        1.73        1.75      0.83 o 
  -8  10   9        0.22        0.30      0.32 o 
  -7  10   9        0.61        0.36      0.62 o 
  -6  10   9       10.13       11.94      0.78 o 
  -5  10   9        1.31        0.96      0.53 o 
  -4  10   9       12.48       15.73      0.86 o 
  -3  10   9       60.48       66.69      2.37 o 
  -2  10   9        1.17        0.42      0.51 o 
  -1  10   9        2.34        2.36      0.76 o 
   0  10   9       12.06       12.97      1.30 o 
  -7  11   9        5.72        6.06      0.84 o 
  -6  11   9        2.28        3.38      0.72 o 
  -5  11   9        4.06        5.20      0.89 o 
  -4  11   9       17.70       20.08      0.91 o 
  -3  11   9        0.65        0.71      0.54 o 
  -2  11   9        7.33        8.15      1.55 o 
  -1  11   9       10.92        8.19      0.77 o 
  -6  12   9        7.73        8.02      1.01 o 
  -5  12   9        0.05       -0.12      0.37 o 
  -4  12   9        5.55        7.01      0.60 o 
  -3  12   9       32.96       34.30      1.50 o 
 -10   0  10       39.46       39.87      2.19 o 
  -9   0  10        0.27        0.98      0.95 o 
  -8   0  10       19.22       17.56      1.95 o 
  -7   0  10      116.08      116.05      5.58 o 
  -6   0  10      143.91      132.54      4.23 o 
  -5   0  10       56.05       61.76      1.95 o 
  -4   0  10        3.79        6.60      0.80 o 
  -3   0  10        5.81        5.37      0.74 o 
  -2   0  10        1.76        4.22      0.86 o 
  -1   0  10      118.80      134.71      3.24 o 
   0   0  10       14.62       17.29      1.79 o 
   1   0  10       16.71       19.58      1.64 o 
 -10   1  10        0.01        1.24      0.46 o 
  -9   1  10        5.01        6.24      0.88 o 
  -8   1  10        3.76        3.84      0.88 o 
  -7   1  10       10.54       11.70      0.95 o 
  -6   1  10        4.00        4.51      0.58 o 
  -5   1  10        0.18        0.24      0.37 o 
  -4   1  10       13.60       13.64      0.72 o 
  -3   1  10        0.54        0.90      0.40 o 
  -2   1  10        2.83        3.47      0.56 o 
  -1   1  10        0.74        0.75      0.51 o 
   0   1  10       19.52       23.51      1.44 o 
   1   1  10       14.65       15.34      1.04 o 
 -10   2  10        1.28        1.22      0.63 o 
  -9   2  10        8.67        8.31      0.95 o 
  -8   2  10       29.72       25.90      1.59 o 
  -7   2  10        8.81        9.35      0.86 o 
  -6   2  10        3.67        2.68      0.50 o 
  -5   2  10        4.84        3.42      0.46 o 
  -4   2  10       28.25       24.30      0.92 o 
  -3   2  10        0.20        0.45      0.44 o 
  -2   2  10        0.46        0.14      0.47 o 
  -1   2  10        0.01        0.42      0.50 o 
   0   2  10        1.94        1.94      0.69 o 
   1   2  10        0.90        1.48      0.55 o 
 -10   3  10        0.49        0.32      0.40 o 
  -9   3  10        0.51       -0.16      0.65 o 
  -8   3  10        0.50        0.19      0.53 o 
  -7   3  10       13.02       11.90      0.96 o 
  -6   3  10       20.96       22.75      1.24 o 
  -5   3  10        1.15        0.52      0.58 o 
  -4   3  10       23.81       30.30      1.09 o 
  -3   3  10       39.88       42.52      1.24 o 
  -2   3  10       28.01       35.53      1.28 o 
  -1   3  10        3.39        4.21      0.65 o 
   0   3  10       27.96       35.56      1.26 o 
 -10   4  10        1.94        1.93      0.52 o 
  -9   4  10       24.74       27.21      1.93 o 
  -8   4  10       26.07       24.71      1.19 o 
  -7   4  10        1.54        1.71      0.52 o 
  -6   4  10       29.85       25.13      1.11 o 
  -5   4  10       64.34       65.17      2.05 o 
  -4   4  10       12.54       12.59      0.76 o 
  -3   4  10        0.03        0.51      0.41 o 
  -2   4  10       22.36       20.07      0.98 o 
  -1   4  10       81.46       98.16      2.83 o 
   0   4  10        4.14        2.92      0.48 o 
  -9   5  10        0.36        0.16      0.56 o 
  -8   5  10        6.36        7.36      0.75 o 
  -7   5  10       29.79       27.20      1.12 o 
  -6   5  10       31.97       26.19      1.00 o 
  -5   5  10        3.63        3.82      0.72 o 
  -4   5  10       42.99       47.76      1.74 o 
  -3   5  10       18.64       21.04      0.88 o 
  -2   5  10        6.00        7.54      0.64 o 
  -1   5  10        2.84        3.70      0.54 o 
   0   5  10        0.85        1.03      0.36 o 
  -9   6  10        0.84        0.24      0.32 o 
  -8   6  10        3.99        4.73      0.52 o 
  -7   6  10        0.02        0.55      0.44 o 
  -6   6  10        5.72        4.48      0.61 o 
  -5   6  10        2.69        3.77      0.74 o 
  -4   6  10        0.08       -0.69      0.69 o 
  -3   6  10        7.51       10.25      0.96 o 
  -2   6  10       14.39       17.62      1.78 o 
  -1   6  10       30.76       30.90      2.22 o 
   0   6  10        7.44       10.10      1.16 o 
  -9   7  10        1.51        1.22      0.36 o 
  -8   7  10        9.43        8.47      0.55 o 
  -7   7  10       63.33       69.17      1.58 o 
  -6   7  10      121.39      120.63      2.17 o 
  -5   7  10       15.49       14.92      0.80 o 
  -4   7  10        0.21        0.73      0.46 o 
  -3   7  10       68.92       74.31      2.45 o 
  -2   7  10       22.60       20.36      2.30 o 
  -1   7  10        3.46        2.17      0.88 o 
  -8   8  10        0.00        0.13      0.31 o 
  -7   8  10        0.03        0.85      0.43 o 
  -6   8  10       14.78       16.98      1.05 o 
  -5   8  10        0.18        1.36      0.49 o 
  -4   8  10       33.19       37.59      1.44 o 
  -3   8  10        2.04        1.79      0.79 o 
  -2   8  10       23.49       24.99      2.02 o 
  -1   8  10        6.28        5.23      1.04 o 
  -7   9  10        0.43        0.53      0.37 o 
  -6   9  10       10.56       12.85      0.89 o 
  -5   9  10       77.73       73.32      1.76 o 
  -4   9  10        1.03        0.96      0.41 o 
  -3   9  10        1.97        1.55      0.50 o 
  -2   9  10        0.32        0.09      0.72 o 
  -6  10  10        0.14        0.03      0.51 o 
  -5  10  10        0.12        0.49      0.48 o 
  -4  10  10        1.16        1.88      0.40 o 
  -9   1  11        0.37       -0.62      0.62 o 
  -8   1  11        7.98        7.67      0.89 o 
  -7   1  11       11.50        8.60      0.77 o 
  -6   1  11        0.13        0.17      0.41 o 
  -5   1  11       15.99       20.74      1.79 o 
  -4   1  11       18.61       22.99      1.19 o 
  -3   1  11        1.10        1.51      1.03 o 
  -2   1  11       35.96       50.29      1.87 o 
  -9   2  11       11.96       10.80      0.88 o 
  -8   2  11       35.83       36.30      1.58 o 
  -7   2  11        9.50       12.16      0.86 o 
  -6   2  11        0.04       -0.33      0.50 o 
  -5   2  11        1.02        1.17      0.69 o 
  -4   2  11       26.61       33.92      1.38 o 
  -3   2  11       28.45       30.30      1.53 o 
  -2   2  11        3.32        2.61      0.67 o 
  -8   3  11        0.07        1.61      0.76 o 
  -7   3  11        0.35        1.04      0.49 o 
  -6   3  11        3.69        4.76      0.83 o 
  -5   3  11        2.57        3.56      0.78 o 
  -4   3  11        2.85        3.52      0.62 o 
  -3   3  11        0.05        0.00      0.40 o 
  -2   3  11        0.48        0.21      0.42 o 
  -8   4  11        0.80        1.25      0.43 o 
  -7   4  11        3.21        2.73      0.54 o 
  -6   4  11        0.23        1.25      0.92 o 
  -5   4  11       11.39       10.42      1.03 o 
  -4   4  11        2.27        2.16      0.58 o 
  -3   4  11       22.93       29.12      1.52 o 
  -2   4  11        0.56        0.95      0.41 o 
  -8   5  11       16.94       16.82      0.83 o 
  -7   5  11       11.11       10.72      0.98 o 
  -6   5  11       37.16       39.01      1.71 o 
  -5   5  11       11.57       14.79      1.14 o 
  -4   5  11       22.63       25.16      1.45 o 
  -3   5  11        1.07        1.30      0.58 o 
  -7   6  11       18.30       19.29      1.18 o 
  -6   6  11        2.83        2.33      1.08 o 
  -5   6  11        0.03        0.37      0.46 o 
  -4   6  11        6.76        8.75      0.90 o 
  -3   6  11       47.54       57.58      1.92 o 
  -6   7  11        0.90        1.70      0.63 o 
  -5   7  11       17.84       19.31      1.67 o 
  -4   7  11       10.69       11.10      0.90 o 
                                                 
